# Supplementary material for: A Spontaneous Missense Mutation in Branched Chain Keto Acid Dehydrogenase Kinase in the Rat Affects Both the Central and Peripheral Nervous Systems
Source: PLoS One. 2016 Jul 29;11(7):e0160447. doi: 10.1371/journal.pone.0160447 (PMC4966912; doi:10.1371/journal.pone.0160447)
Supplement: S1 Table — (XLSX) [file pone.0160447.s001.xlsx]

## Sheet: Sheet1
Table: Complete list of homozygous variants found in the frogleg interval
Chromosome	Position	Ref Allele	Varaint Allele	Functional Locus
chr1	159271797	GAAAA	GAAA	Intron:Tmem135:NM_001013896
chr1	159507921	C	T	Intergenic
chr1	159564639	Atttgtttgtttgtttgtttgtttgtttgtttgtt	Atttgtttgtttgtttgtttgtttgtttgtt,Atttgtttgtttgtttgtttgtttgtt	Intergenic
chr1	159663483	C	T	Intergenic
chr1	159818568	atttttttt	atttttt	Intergenic
chr1	159908269	TCCCC	TCCC	Intergenic
chr1	160202427	gaa	ga	Intron:Me3:NM_001108491
chr1	160487619	tgg	tg	Intergenic
chr1	161239825	ATTTTTTT	ATTTTTTTT	Intergenic
chr1	161626074	gtttt	gttt	Intron:Dlg2:NM_022282
chr1	162689698	A	AAG	Intron:Dlg2:NM_022282
chr1	163340752	C	T	Intron:Dlg2:NM_022282
chr1	163343536	GCC	GC	Intron:Dlg2:NM_022282
chr1	163447522	CTTTT	CTT	Intron:Dlg2:NM_022282
chr1	163464800	GAA	GA	Intron:Dlg2:NM_022282
chr1	163816922	TGGGG	TGGG	Intergenic
chr1	164074786	GTTTTTT	GTTTTT	Intergenic
chr1	164189889	ctt	ct	Intergenic
chr1	164538308	GCCC	GCC	Intergenic
chr1	164606115	cttttttt	ctttttt	Intergenic
chr1	164702558	AGG	AG	Intergenic
chr1	164862907	caaaa	caaa	Intergenic
chr1	165222055	GAA	GA	Intergenic
chr1	165345003	taaa	taa	Intergenic
chr1	165440788	ATTTTTTTT	ATTTTTTTTTT	Intergenic
chr1	165519943	attttt	aTttttt	Intergenic
chr1	165610185	ctt	ct	Intergenic
chr1	165617676	GAA	GA	Intergenic
chr1	165983215	agg	ag	Intergenic
chr1	166098768	G	C	Intergenic
chr1	166116481	GAAG	GAAGTACTAAG	Intergenic
chr1	166165801	gttt	gTttt	Intergenic
chr1	166214639	T	A	Intergenic
chr1	166250459	A	G	Intergenic
chr1	166279987	C	T	Intergenic
chr1	166338045	CTTTT	CTTT	Intergenic
chr1	166433490	C	T	Intergenic
chr1	166433635	T	C	Intergenic
chr1	166620094	GTA	GTAAATA	Intergenic
chr1	166700973	A	C	Intergenic
chr1	166714783	A	C	Intergenic
chr1	166743315	ATG	ATGTG	Intergenic
chr1	166743336	T	A	Intergenic
chr1	166816002	ac	a	Intergenic
chr1	166825206	acc	aCcc	Intergenic
chr1	166865915	A	C	Intergenic
chr1	166897938	gaa	ga	Intergenic
chr1	166927634	G	A	Intergenic
chr1	167209739	acccccccc	accccccc	Intergenic
chr1	167215253	A	AAC	Intergenic
chr1	167280350	ATTTT	ATTT	Intergenic
chr1	167355863	C	A	Intergenic
chr1	167387927	agggg	aggg	Intergenic
chr1	167418406	G	A	Intergenic
chr1	167425015	ATGAACTGAACT	ATGAACT	Intergenic
chr1	167526390	A	G	Intergenic
chr1	167560462	ATTT	ATT	Intergenic
chr1	167663152	CTTTT	CTTT	Intron:Odz4:NM_001191628
chr1	167709401	G	A	Intron:Odz4:NM_001191628
chr1	167722475	C	T	Intron:Odz4:NM_001191628
chr1	167830191	TGGGGG	TGGGGGG	Intron:Odz4:NM_001191628
chr1	167943675	A	G	Intron:Odz4:NM_001191628
chr1	167979716	TGG	TG	Intron:Odz4:NM_001191628
chr1	168069822	T	C	Intron:Odz4:NM_001191628
chr1	168103649	A	G	Intergenic
chr1	168243339	TTCT	TT	Intergenic
chr1	168423722	C	T	Intron:Gab2:NM_053417
chr1	168455175	tagtaagta	tagta	Intron:Gab2:NM_053417
chr1	168558230	A	T	Intron:Alg8:NM_001034127
chr1	168569581	cgg	c	Down_969:Alg8:NM_001034127
chr1	168593794	gtttttt	gTtttttt	Intergenic
chr1	168701355	C	T	Intron:Ints4:NM_001191629
chr1	168711521	TAA	TA	Intron:Ints4:NM_001191629
chr1	168712166	T	C	Intron:Ints4:NM_001191629
chr1	168746444	C	A	Intron:Aamdc:NM_001108493
chr1	168750403	G	A	Intron:Aamdc:NM_001108493
chr1	168848752	GCCC	GCC	Intergenic
chr1	168866121	CAAA	CAAAA	Intergenic
chr1	169035672	G	T	Intron:Pak1:NM_017198
chr1	169095396	acatgcatgcatgcatgcat	aCATGCATGcatgcatgcatgcatgcat	Intergenic
chr1	169118597	A	T	Intergenic
chr1	169509834	TGGG	TGG	Intergenic
chr1	169941597	GCCC	GCC	Intergenic
chr1	170282882	CTT	CT	Intron:Uvrag:NM_001107536
chr1	170356424	taaa	tAaaa	Intergenic
chr1	170616584	GA	G	Intergenic
chr1	170781462	CAAA	CAA	Intergenic
chr1	170880369	AGGG	AGG	Intergenic
chr1	170961028	gaataaata	gAATAaataaata	Intergenic
chr1	171052151	AGGGGGG	AGGGGGGG	Intron:Spcs2:NM_001191601
chr1	171055838	TAAAAA	TAAAAAA	Intergenic
chr1	171059768	GC	GCC	Intergenic
chr1	171227900	CAA	CA	Intron:Chrdl2:NM_001107537
chr1	171329751	A	T	Intergenic
chr1	171430509	GAA	GA	Intergenic
chr1	171489172	CTTTTTT	CTTTTTTT	Intergenic
chr1	171730161	CTT	CT	Intron:Dnajb13:NM_001005885
chr1	171847639	ATTTTT	ATTTTTT	Intron:Rab6a:NM_053366
chr1	171850227	ACC	AC	Intron:Rab6a:NM_053366
chr1	172527269	ag	a	Intron:Fchsd2:NM_001107539
chr1	172567835	G	A	Intron:Fchsd2:NM_001107539
chr1	172584512	GAAA	GAA	3UTR:Fchsd2:NM_001107539
chr1	172703784	GAA	GA	Intergenic
chr1	172867181	CTT	CT	Intergenic
chr1	173399280	GC	G	Intron:Chrna10:NM_022639
chr1	173424344	TAAAAAA	TAAAAA	Intron:Nup98:NM_031074
chr1	173428645	TAA	TA	Intron:Nup98:NM_031074
chr1	173509520	AGGG	AGG	Intron:Pgap2:NM_053895
chr1	173515958	TCCCCCC	TCCCCC	Intron:Pgap2:NM_053895
chr1	173647395	T	C	Intron:Stim1:NM_001108496
chr1	173685227	GAAAA	GAAA	Intron:Stim1:NM_001108496
chr1	173768831	C	T	Intergenic
chr1	173788721	agat	a	Intergenic
chr1	173792833	aaaataaa	aaaa	Up_617:Olr40:NM_001000127
chr1	173804578	acagtca	aCAGTcagtca	Intergenic
chr1	173812608	gcccc	gccc	Intergenic
chr1	173957850	CAAAAAAAAAA	CAAAAAAAA	Intergenic
chr1	174274367	attttttt	aTTttttttt	Intergenic
chr1	174314059	T	C	Intergenic
chr1	174333866	A	G	Down_553:Olr70:NM_001001269
chr1	174350050	C	T	Down_631:Olr72:NM_001001284
chr1	174570646	ATTTT	ATTT	Intergenic
chr1	174767955	ATTTTTT	ATTTTTTT	Intergenic
chr1	175026066	TA	TAA	Intergenic
chr1	175039711	A	G	Intergenic
chr1	175187638	Gtgttgttgttgttgttgttgttgttgttgttgtt	Gtgttgttgttgttgttgttgttgttgtt,Gtgttgttgttgttgttgttgtt	Intergenic
chr1	175242816	TGG	TG	Intergenic
chr1	175264933	A	G	Intergenic
chr1	175272354	A	T	Down_108:Olr135:NM_001001288
chr1	175287407	C	T	Intergenic
chr1	175319798	A	G	Intergenic
chr1	175333226	AT	ATT	Intergenic
chr1	175459320	accc	acc	Intergenic
chr1	176049252	AC	A	Intergenic
chr1	176169041	AGTTGT	AGTTGTTGT	Intergenic
chr1	176270910	cttt	ctt	Intergenic
chr1	176283409	T	C	Intergenic
chr1	176291423	ATTTT	ATTT	Intergenic
chr1	176317496	T	G	Intergenic
chr1	177012907	TCCCC	TCCC	Intergenic
chr1	177296575	CTTTTTT	CTTTTT	Intergenic
chr1	177570560	TGGG	TGG	Intergenic
chr1	177940624	gaaaa	gAaaaa	Intergenic
chr1	178685496	TA	T	Intron:Syt9:NM_053324
chr1	179005529	CTT	CT	Intergenic
chr1	179910406	AG	A	Intergenic
chr1	179998601	gccc	gcc	Intergenic
chr1	180073907	AGGG	AGG	Intergenic
chr1	180110721	gaa	ga	Intergenic
chr1	181164719	GTTTT	GTTT	Intron:St5:NM_001107547
chr1	181468647	TAA	TA	Intergenic
chr1	181628227	TAAA	TAAAA	Intergenic
chr1	181649268	atttt	aTtttt	Intron:Ipo7:NM_001107545
chr1	181696124	GAA	GA	Down_33:Ipo7:NM_001107545
chr1	181787694	gaa	ga	Intergenic
chr1	181797721	CTTT	CTTTT	Intergenic
chr1	181925473	TGGGG	TGGG	Intergenic
chr1	182142736	GTT	GT	Intron:RGD1559442:NM_001134970
chr1	182258317	ATTTTTTT	ATTTTTT	Intron:RGD1559442:NM_001134970
chr1	182453734	TCCCCCC	TCCCCC	Intergenic
chr1	182540209	gtttt	gttt	Intergenic
chr1	182811320	ACCC	ACC	Intergenic
chr1	183051111	agc	a	Intergenic
chr1	183318633	GGT	G	Intron:Galnt18:NM_001079884
chr1	183331325	ACCC	ACC	Intron:Galnt18:NM_001079884
chr1	183456508	C	T	Intron:Galnt18:NM_001079884
chr1	184202652	tggggg	tGggggg	Intron:Micalcl:NM_182669
chr1	184241415	C	T	Intron:Parva:NM_020656
chr1	184321818	GAA	GA	Intron:Parva:NM_020656
chr1	184652616	CTT	CT	Intron:Tead1:NM_001198589
chr1	184712462	TGGG	TGG	Intergenic
chr1	184821867	ctt	ct	Intergenic
chr1	185156065	CAAA	CAAAA	Intron:Btbd10:NM_001014022
chr1	185338046	gaaa	gaa	Intron:Far1:NM_001011933
chr1	185422069	GCC	GC	Intergenic
chr1	185462394	tcccc	tccc	Intergenic
chr1	185847204	caa	ca	Intron:Spon1:NM_172067
chr1	185996314	cttt	ctt	Intergenic
chr1	187623653	C	CTTTTTTTG,CTAAGTAATTCTCAACTACTTTTTTTG	Intergenic
chr1	189059786	GAAA	GAA	Intergenic
chr1	190637063	GTTT	GTT	Intergenic
chr1	191552881	A	G	Intergenic
chr1	191709029	GTTT	GTT	Intergenic
chr1	192413913	AGGG	AGG	Intron:Plekha7:NM_001144861
chr1	192493829	AGGG	AGG	Intergenic
chr1	192901168	gtttttt	gTtttttt	Intron:Sox6:NM_001024751
chr1	192947924	TAAA	TAAAA	Intron:Sox6:NM_001024751
chr1	193339593	AGG	AG	Intergenic
chr1	193428209	GAA	GA	Intergenic
chr1	193578846	TAAA	TAA	Intergenic
chr1	193579782	T	TTTTTA	Intergenic
chr1	194007009	GAA	GA	Intergenic
chr1	194119251	ACCC	ACC	Intergenic
chr1	194258315	ta	t	Intergenic
chr1	194703846	CT	CTT	Intergenic
chr1	195137115	GAA	GA	Intron:Coq7:NM_012785
chr1	195234686	tg	tCg	Up_176:Tmc5:NM_001012216
chr1	195476476	gcc	gc	Intron:LOC361635:NM_001017463
chr1	195656738	AGGGGGG	AGGGGG	Up_712:Gprc5b:NM_001106304
chr1	195975826	tggg	tgg	Intergenic
chr1	196150958	CAAAAA	CAAAA	Intron:Pdilt:NM_001013902
chr1	196533830	gaa	ga	Intron:Exnef:NM_001079706
chr1	196808489	ca	cAa	Intron:LOC378467:NM_194354
chr1	196853519	ctttt	cttt	Intron:Thumpd1:NM_001009688
chr1	196946873	G	A	Intron:Thumpd1:NM_001009688
chr1	196999845	TGGG	TGG	Up_310:Abca15:NM_001106293
chr1	197008636	TGGG	TGG	Intron:Abca15:NM_001106293
chr1	197272747	g	gA	Intron:Thumpd1:NM_001009688
chr1	197779599	A	T	Intron:Polr3e:NM_001108503
chr1	198254954	AGGGG	AGGGGG	Intergenic
chr1	198536316	GTTT	GTTTT	Intron:Usp31:NM_001107548
chr1	198929048	caaa	cAaaa	Intergenic
chr1	199910646	CTTTTTTTTT	CTTTTTTTT	Intergenic
chr1	200071662	aag	a	Intergenic
chr1	200306074	AGGG	AGG	Intron:Arhgap17:NM_001270692
chr1	200488036	ACCC	ACC	syn:Aqp8:NM_019158|+,2,212,200488035..200488037,|AAC/AAC(N212N)
chr1	200738352	TC	T	Intergenic
chr1	200891009	GAA	GA	Intergenic
chr1	200908047	GA	G	Intergenic
chr1	201139895	C	T	Intergenic
chr1	201369910	TAAAA	TAAA	Intergenic
chr1	201602923	ctt	ct	Intergenic
chr1	201627087	TGGGGG	TGGGGGG	Intergenic
chr1	201819702	G	A	Up_934:Nupr1:NM_053611
chr1	201819823	T	C	Intergenic
chr1	202049058	aggg	agg	Intergenic
chr1	202050221	ATTTTTTT	ATTTTTT	Intergenic
chr1	202083634	ATTTT	ATTT	Intergenic
chr1	203021294	taaaaaaaa	taaaaaaa	Intergenic
chr1	203058829	T	A	Intergenic
chr1	203062138	accc	acc	Intergenic
chr1	203085345	att	at	Intergenic
chr1	203364965	CAAAA	CAAA,CAA	Intergenic
chr1	203431007	t	tA	Intergenic
chr1	203459218	TAAAAAA	TAAAAAAA	Intergenic
chr1	203480377	T	A	Intergenic
chr1	203480560	G	A	Intergenic
chr1	203481780	A	G	Intergenic
chr1	203482963	T	C	Intergenic
chr1	203492313	TAAAAAAAA	TAAAAAAAAA	Intergenic
chr1	203493544	A	G	Intergenic
chr1	203493850	GTATATAT	GTATATATAT	Intergenic
chr1	203493955	A	T	Intergenic
chr1	203494056	ACTCTCT	ACTCT	Intergenic
chr1	203494419	G	C	Intergenic
chr1	203494830	A	G	Intergenic
chr1	203495088	G	A	Intergenic
chr1	203495957	C	T	Intergenic
chr1	203496161	C	T	Intergenic
chr1	203496317	T	C	Intergenic
chr1	203496945	C	T	Intergenic
chr1	203497039	C	A	Intergenic
chr1	203497118	A	G	Intergenic
chr1	203497568	T	A	Intergenic
chr1	203497687	C	T	Intergenic
chr1	203497776	C	T	Intergenic
chr1	203498101	T	C	Intergenic
chr1	203498275	G	C	Intergenic
chr1	203498812	T	G	Intergenic
chr1	203498869	A	T	Intergenic
chr1	203499101	C	T	Intergenic
chr1	203499186	G	A	Intergenic
chr1	203499639	C	T	Intergenic
chr1	203503042	T	A	Intergenic
chr1	203503982	G	A	Intergenic
chr1	203504498	C	T	Intergenic
chr1	203504545	A	G	Intergenic
chr1	203505630	T	C	Intergenic
chr1	203506015	G	A	Intergenic
chr1	203506664	G	A	Intergenic
chr1	203508296	G	A	Intergenic
chr1	203515285	C	T	Intergenic
chr1	203518378	C	T	Intergenic
chr1	203519493	C	T	Intergenic
chr1	203520425	C	T	Intergenic
chr1	203547584	C	A	Intergenic
chr1	203547643	G	A	Intergenic
chr1	203548745	G	A	Intergenic
chr1	203551330	C	T	Intergenic
chr1	203551534	T	A	Intergenic
chr1	203553717	cat	cATat	Intergenic
chr1	203554491	T	C	Intergenic
chr1	203555365	G	A	Intergenic
chr1	203560537	tcc	t	Intergenic
chr1	203566374	G	A	Intergenic
chr1	203567624	A	G	Intergenic
chr1	203567666	G	C	Intergenic
chr1	203571912	G	A	Intergenic
chr1	203572410	C	T	Intergenic
chr1	203572494	A	G	Intergenic
chr1	203572612	G	T	Intergenic
chr1	203576489	G	T	Intergenic
chr1	203583940	C	G	Intergenic
chr1	203584072	C	A	Intergenic
chr1	203584736	T	C	Intergenic
chr1	203585321	T	A	Intergenic
chr1	203585601	T	C	Intergenic
chr1	203586413	G	A	Intergenic
chr1	203587355	G	A	Intergenic
chr1	203588161	G	T	Intergenic
chr1	203588837	C	T	Intergenic
chr1	203588840	T	C	Intergenic
chr1	203590218	G	A	Intergenic
chr1	203590806	G	A	Intergenic
chr1	203591825	C	T	Intergenic
chr1	203592104	T	C	Intergenic
chr1	203592412	C	T	Intergenic
chr1	203592753	T	A	Intergenic
chr1	203594179	C	T	Intergenic
chr1	203594850	G	A	Intergenic
chr1	203595989	T	C	Intergenic
chr1	203596911	G	A	Intergenic
chr1	203598419	C	T	Intergenic
chr1	203600309	G	A	Intergenic
chr1	203601521	G	A	Intergenic
chr1	203602953	G	A	Intergenic
chr1	203602998	G	A	Intergenic
chr1	203603846	C	T	Intergenic
chr1	203603948	TGGGGG	TGGGG	Intergenic
chr1	203604912	T	C	Intergenic
chr1	203605050	G	A	Intergenic
chr1	203605236	A	C	Intergenic
chr1	203605758	G	A	Intergenic
chr1	203609861	T	C	Intergenic
chr1	203610117	G	A	Intergenic
chr1	203621460	A	G	Intergenic
chr1	203621979	C	T	Intergenic
chr1	203622022	T	G	Intergenic
chr1	203622222	CAAAATAAA	CAAA	Intergenic
chr1	203622712	T	C	Intergenic
chr1	203622719	G	A	Intergenic
chr1	203623006	C	A	Intergenic
chr1	203624399	T	C	Intergenic
chr1	203624743	C	A	Intergenic
chr1	203625305	A	G	Intergenic
chr1	203625365	G	A	Intergenic
chr1	203625611	C	T	Intergenic
chr1	203625725	T	C	Intergenic
chr1	203627037	G	A	Intergenic
chr1	203627393	A	G	Intergenic
chr1	203628010	T	C	Intergenic
chr1	203628147	T	C	Intergenic
chr1	203628414	G	A	Intergenic
chr1	203628610	G	A	Intergenic
chr1	203629213	C	T	Intergenic
chr1	203629409	T	C	Intergenic
chr1	203629448	T	G	Intergenic
chr1	203629498	T	C	Intergenic
chr1	203629666	G	A	Intergenic
chr1	203629700	A	G	Intergenic
chr1	203629785	A	G	Intergenic
chr1	203629840	C	A	Intergenic
chr1	203629857	G	A	Intergenic
chr1	203630037	A	G	Intergenic
chr1	203630365	A	G	Intergenic
chr1	203630633	T	C	Intergenic
chr1	203630937	T	C	Intergenic
chr1	203630999	C	G	Intergenic
chr1	203631161	G	T	Intergenic
chr1	203631223	G	A	Intergenic
chr1	203631283	T	C	Intergenic
chr1	203634280	A	C	Intergenic
chr1	203635456	T	A	Intergenic
chr1	203635675	G	A	Intergenic
chr1	203643935	G	T	Intergenic
chr1	203644672	G	C	Intergenic
chr1	203644756	C	T	Intergenic
chr1	203645473	G	A	Intergenic
chr1	203645504	G	A	Intergenic
chr1	203649994	G	A	Intergenic
chr1	203657996	caaaaaaa	caaaaaa	Intergenic
chr1	203660848	T	C	Intergenic
chr1	203660998	G	T	Intergenic
chr1	203675359	G	A	Intergenic
chr1	203678343	T	G	Intergenic
chr1	203685705	A	G	Intergenic
chr1	203688462	A	G	Intergenic
chr1	203708585	C	A	Intergenic
chr1	203708703	G	A	Intergenic
chr1	203709627	A	C	Intergenic
chr1	203709956	G	C	Intergenic
chr1	203709973	AG	AGG	Intergenic
chr1	203712085	T	A	Intergenic
chr1	203712478	G	T	Intergenic
chr1	203712972	ACC	A	Intergenic
chr1	203713102	T	G	Intergenic
chr1	203714011	T	G	Intergenic
chr1	203714236	C	A	Intergenic
chr1	203715569	G	A	Intergenic
chr1	203715940	T	C	Intergenic
chr1	203716258	G	A	Intergenic
chr1	203716754	A	G	Intergenic
chr1	203717854	A	G	Intergenic
chr1	203717908	G	A	Intergenic
chr1	203718156	agg	ag	Intergenic
chr1	203727726	G	A	Down_798:LOC100271845:NM_001145762
chr1	203727837	A	C	Down_909:LOC100271845:NM_001145762
chr1	203738137	CTTT	CTT	Intergenic
chr1	203741055	C	A	Intergenic
chr1	203741058	C	T	Intergenic
chr1	203742776	G	A	Intergenic
chr1	203742838	G	A	Intergenic
chr1	203744168	C	G	Intergenic
chr1	203744233	C	T	Intergenic
chr1	203744268	C	T	Intergenic
chr1	203744503	G	A	Intergenic
chr1	203745303	aaagaaga	aAAGaagaaga	Intergenic
chr1	203745664	tggtgattgg	tg	Intergenic
chr1	203745967	C	T	Intergenic
chr1	203746161	T	C	Intergenic
chr1	203746920	G	A	Intergenic
chr1	203751591	C	T	Intergenic
chr1	203754247	ca	cAAAa	Intergenic
chr1	203757450	G	A	Intergenic
chr1	203757559	taaaa	tAAAaaaa	Intergenic
chr1	203760660	G	A	Intergenic
chr1	203761103	C	T	Intergenic
chr1	203762595	G	A	Intergenic
chr1	203776246	GCACTCACTCACT	GCACTCACT	Intergenic
chr1	203777481	G	A	Intergenic
chr1	203778669	G	A	Intergenic
chr1	203782811	A	G	Intergenic
chr1	203782951	T	C	Intergenic
chr1	203783499	A	ATAG	Intergenic
chr1	203783554	G	A	Intergenic
chr1	203783711	G	A	Intergenic
chr1	203784782	ACCCCCCCCCC	ACCCCCCC	Intergenic
chr1	203788150	G	A	Intergenic
chr1	203791412	C	T	Intergenic
chr1	203791614	C	T	Intergenic
chr1	203797083	C	T	Intergenic
chr1	203797905	T	C	Intergenic
chr1	203798010	G	A	Intergenic
chr1	203801219	G	A	Intergenic
chr1	203801585	G	A	Intergenic
chr1	203804007	A	G	Intergenic
chr1	203804585	G	A	Intergenic
chr1	203804865	G	A	Intergenic
chr1	203805748	C	T	Intergenic
chr1	203806434	G	T	Intergenic
chr1	203814623	T	C	Intergenic
chr1	203814760	cagaga	caga	Intergenic
chr1	203815731	T	C	Intergenic
chr1	203816577	T	C	Intergenic
chr1	203819471	tggg	tgg	Intergenic
chr1	203820630	G	A	Intergenic
chr1	203821675	C	T	Intergenic
chr1	203821807	C	T	Intergenic
chr1	203831669	G	T	Intron:Kdm8:NM_001037196
chr1	203831939	G	A	Intron:Kdm8:NM_001037196
chr1	203835250	C	T	Intron:Kdm8:NM_001037196
chr1	203839461	C	T	Intron:Kdm8:NM_001037196
chr1	203840224	T	G	3UTR:Kdm8:NM_001037196
chr1	203840450	C	T	3UTR:Kdm8:NM_001037196
chr1	203847256	G	A	Intron:Nsmce1:NM_001039611
chr1	203858028	C	T	Intron:Nsmce1:NM_001039611
chr1	203858280	C	T	Intron:Nsmce1:NM_001039611
chr1	203859060	A	G	Intron:Nsmce1:NM_001039611
chr1	203860318	C	T	Intron:Nsmce1:NM_001039611
chr1	203861861	C	T	Intron:Nsmce1:NM_001039611
chr1	203862842	C	T	Intron:Nsmce1:NM_001039611
chr1	203863157	G	A	Intron:Nsmce1:NM_001039611
chr1	203863770	C	T	Intron:Nsmce1:NM_001039611
chr1	203864283	T	C	Intron:Nsmce1:NM_001039611
chr1	203867491	A	T	Intron:Nsmce1:NM_001039611
chr1	203867623	G	C	Intron:Nsmce1:NM_001039611
chr1	203867674	C	A	Intron:Nsmce1:NM_001039611
chr1	203868065	C	T	Intron:Nsmce1:NM_001039611
chr1	203868246	A	G	Intron:Nsmce1:NM_001039611
chr1	203871398	T	C	Intergenic
chr1	203871455	G	A	Intergenic
chr1	203871983	C	T	Intergenic
chr1	203872902	T	A	Intergenic
chr1	203873454	G	A	Intergenic
chr1	203874879	C	T	Intergenic
chr1	203877441	AGG	AG	Intergenic
chr1	203881571	C	T	Intergenic
chr1	203882849	C	A	Intergenic
chr1	203886954	T	A	Intergenic
chr1	203891342	G	A	Intergenic
chr1	203891911	T	C	Intergenic
chr1	203895408	C	A	Intergenic
chr1	203896323	G	A	Intergenic
chr1	203905324	C	T	Intergenic
chr1	203906723	G	A	Intergenic
chr1	203918347	C	T	Intergenic
chr1	203921798	T	C	Intergenic
chr1	203935432	T	C	Intron:Il4r:NM_133380
chr1	203941671	G	T	Intron:Il4r:NM_133380
chr1	203945225	C	T	Intron:Il4r:NM_133380
chr1	203946767	C	T	Intron:Il4r:NM_133380
chr1	203947349	A	G	Intron:Il4r:NM_133380
chr1	203947643	C	T	Intron:Il4r:NM_133380
chr1	203949131	C	T	Intron:Il4r:NM_133380
chr1	203949284	C	T	Intron:Il4r:NM_133380
chr1	203950447	A	G	Intron:Il4r:NM_133380
chr1	203951537	C	T	syn:Il4r:NM_133380|+,3,645,203951535..203951537,|GAC/GAT(D645D)
chr1	203953360	G	A	Down_431:Il4r:NM_133380
chr1	203957474	T	C	Intergenic
chr1	203958286	T	C	Intergenic
chr1	203959691	C	A	Intergenic
chr1	203960042	C	T	Intergenic
chr1	203960164	A	T	Intergenic
chr1	203973293	C	A	Intergenic
chr1	203973485	G	T	Intergenic
chr1	203984737	A	G	Intron:Il21r:NM_001012469
chr1	203997295	AT	A	Intron:Il21r:NM_001012469
chr1	203999609	Gttcattcattcattcattcattcattcattcatt	Gttcattcattcattcattcattcattcatt	Intron:Il21r:NM_001012469
chr1	204001983	A	C	Intron:Il21r:NM_001012469
chr1	204005992	AGGGG	AGGG	Intron:Il21r:NM_001012469
chr1	204006491	A	G	Intron:Il21r:NM_001012469
chr1	204009212	G	A	Down_581:Il21r:NM_001012469
chr1	204009688	gtgtt	gTGTtgtt	Intergenic
chr1	204010309	A	G	Intergenic
chr1	204010315	A	G	Intergenic
chr1	204010363	A	G	Intergenic
chr1	204010389	T	C	Intergenic
chr1	204011734	G	A	Intergenic
chr1	204011954	T	A	Intergenic
chr1	204012089	G	T	Intergenic
chr1	204012421	G	A	Intergenic
chr1	204012467	G	C	Intergenic
chr1	204012962	G	A	Intergenic
chr1	204013424	GACA	GACACA	Intergenic
chr1	204013458	T	C	Intergenic
chr1	204013557	T	C	Intergenic
chr1	204013741	T	G	Intergenic
chr1	204013870	A	G	Intergenic
chr1	204014165	G	A	Intergenic
chr1	204014188	A	G	Intergenic
chr1	204014636	C	T	Intergenic
chr1	204015629	G	A	Intergenic
chr1	204015703	A	G	Intergenic
chr1	204016799	C	T	Down_135:Gtf3c1:NM_133541
chr1	204017320	C	T	3UTR:Gtf3c1:NM_133541
chr1	204017332	G	A	3UTR:Gtf3c1:NM_133541
chr1	204017406	G	A	missense:Gtf3c1:NM_133541|-,1,2127,204017404..204017406,|CGT/TGT(R2127C)
chr1	204018718	A	G	Intron:Gtf3c1:NM_133541
chr1	204018721	C	T	Intron:Gtf3c1:NM_133541
chr1	204019044	C	T	Intron:Gtf3c1:NM_133541
chr1	204019298	T	C	missense:Gtf3c1:NM_133541|-,2,1955,204019297..204019299,|AAC/AGC(N1955S)
chr1	204019723	Ccctgtgggcacacctgtgggcacacctgt	Ccctgtgggcacacctgt	Intron:Gtf3c1:NM_133541
chr1	204019841	GTAGGCTGGAATAG	GTAG	Intron:Gtf3c1:NM_133541
chr1	204020054	T	C	missense:Gtf3c1:NM_133541|-,1,1898,204020052..204020054,|ACA/GCA(T1898A)
chr1	204020061	C	T	syn:Gtf3c1:NM_133541|-,3,1895,204020061..204020063,|AGG/AGA(R1895R)
chr1	204021754	T	C	syn:Gtf3c1:NM_133541|-,3,1691,204021754..204021756,|CTA/CTG(L1691L)
chr1	204021961	C	T	Intron:Gtf3c1:NM_133541
chr1	204022088	A	G	Intron:Gtf3c1:NM_133541
chr1	204022791	A	C	missense:Gtf3c1:NM_133541|-,3,1609,204022791..204022793,|GAT/GAG(D1609E)
chr1	204022897	A	G	Intron:Gtf3c1:NM_133541
chr1	204023717	C	A	NearSS_4:Gtf3c1:NM_133541
chr1	204024027	C	T	Intron:Gtf3c1:NM_133541
chr1	204024717	CCT	CCTGTGGAGTTTAACCACT	Intron:Gtf3c1:NM_133541
chr1	204024734	C	T	Intron:Gtf3c1:NM_133541
chr1	204025870	A	T	Intron:Gtf3c1:NM_133541
chr1	204026659	G	A	Intron:Gtf3c1:NM_133541
chr1	204026828	T	C	Intron:Gtf3c1:NM_133541
chr1	204027627	T	C	Intron:Gtf3c1:NM_133541
chr1	204028397	A	G	Intron:Gtf3c1:NM_133541
chr1	204028445	G	A	Intron:Gtf3c1:NM_133541
chr1	204028755	G	A	Intron:Gtf3c1:NM_133541
chr1	204028757	C	T	Intron:Gtf3c1:NM_133541
chr1	204028847	A	G	Intron:Gtf3c1:NM_133541
chr1	204029426	T	A	Intron:Gtf3c1:NM_133541
chr1	204029957	A	G	Intron:Gtf3c1:NM_133541
chr1	204030065	G	C	Intron:Gtf3c1:NM_133541
chr1	204032229	C	T	Intron:Gtf3c1:NM_133541
chr1	204032623	G	A	syn:Gtf3c1:NM_133541|-,3,1320,204032623..204032625,|CCC/CCT(P1320P)
chr1	204039672	C	T	Intron:Gtf3c1:NM_133541
chr1	204040073	C	A	Intron:Gtf3c1:NM_133541
chr1	204043150	C	T	Intron:Gtf3c1:NM_133541
chr1	204045017	T	G	Intron:Gtf3c1:NM_133541
chr1	204045704	C	T	Intron:Gtf3c1:NM_133541
chr1	204048386	G	A	Intron:Gtf3c1:NM_133541
chr1	204051932	A	G	Intron:Gtf3c1:NM_133541
chr1	204052445	T	C	Intron:Gtf3c1:NM_133541
chr1	204053261	AACTA	AACTACTA	Intron:Gtf3c1:NM_133541
chr1	204053922	T	A	Intron:Gtf3c1:NM_133541
chr1	204054293	G	C	Intron:Gtf3c1:NM_133541
chr1	204054595	G	T	Intron:Gtf3c1:NM_133541
chr1	204054913	A	T	Intron:Gtf3c1:NM_133541
chr1	204056447	T	C	Intron:Gtf3c1:NM_133541
chr1	204056607	C	G	Intron:Gtf3c1:NM_133541
chr1	204057544	T	G	Intron:Gtf3c1:NM_133541
chr1	204059392	T	C	Intron:Gtf3c1:NM_133541
chr1	204060055	C	T	Intron:Gtf3c1:NM_133541
chr1	204068145	c	cT	Intron:Gtf3c1:NM_133541
chr1	204070466	CAA	CAAA	Intron:Gtf3c1:NM_133541
chr1	204070478	C	A	Intron:Gtf3c1:NM_133541
chr1	204070479	C	T	Intron:Gtf3c1:NM_133541
chr1	204071213	T	C	Intron:Gtf3c1:NM_133541
chr1	204074361	T	C	Intron:Gtf3c1:NM_133541
chr1	204075677	AG	A	Intron:Gtf3c1:NM_133541
chr1	204076147	G	A	Intron:Gtf3c1:NM_133541
chr1	204076549	A	G	Intron:Gtf3c1:NM_133541
chr1	204076868	A	G	Intron:Gtf3c1:NM_133541
chr1	204077430	A	G	Intron:Gtf3c1:NM_133541
chr1	204078437	AACTGTTCACTGT	AACTGT	Intron:Gtf3c1:NM_133541
chr1	204080344	C	A	Intron:Gtf3c1:NM_133541
chr1	204082459	A	G	Intron:Gtf3c1:NM_133541
chr1	204084311	T	C	Intergenic
chr1	204086185	g	gAA	Intergenic
chr1	204087341	G	A	Intergenic
chr1	204088527	C	T	Intergenic
chr1	204088949	C	T	Intergenic
chr1	204089397	G	A	Intergenic
chr1	204090995	T	C	Intergenic
chr1	204091663	C	G	Intergenic
chr1	204095605	G	T	Intergenic
chr1	204096341	G	A	Intergenic
chr1	204096666	T	C	Intergenic
chr1	204097842	GTG	GTGTGCTCTCAGTCACTG	Intergenic
chr1	204098700	G	A	Intergenic
chr1	204100839	A	G	Intergenic
chr1	204100852	T	A	Intergenic
chr1	204101071	A	G	Intergenic
chr1	204102640	G	A	Intergenic
chr1	204103146	G	A	Intergenic
chr1	204103443	G	A	Intergenic
chr1	204104946	T	C	Intergenic
chr1	204105505	ATT	AT	Intergenic
chr1	204105707	T	C	Intergenic
chr1	204107241	C	T	Intergenic
chr1	204107788	T	C	Intergenic
chr1	204108503	C	T	Intergenic
chr1	204108598	T	C	Intergenic
chr1	204109194	T	C	Intergenic
chr1	204109249	A	T	Intergenic
chr1	204110002	G	A	Intergenic
chr1	204110264	G	A	Intergenic
chr1	204110912	C	T	Intergenic
chr1	204111352	TG	T	Intergenic
chr1	204111493	A	G	Intergenic
chr1	204111533	A	G	Intergenic
chr1	204111614	G	A	Intergenic
chr1	204111876	A	C	Up_995:LOC361646:NM_001134574
chr1	204112219	A	G	Up_652:LOC361646:NM_001134574
chr1	204112711	C	T	Up_160:LOC361646:NM_001134574
chr1	204113189	C	T	Intron:LOC361646:NM_001134574
chr1	204114288	ctt	cTtt	Intron:LOC361646:NM_001134574
chr1	204114843	C	T	Intron:LOC361646:NM_001134574
chr1	204115676	C	A	Intron:LOC361646:NM_001134574
chr1	204115828	G	A	Intron:LOC361646:NM_001134574
chr1	204115909	G	A	Intron:LOC361646:NM_001134574
chr1	204116208	T	G	Intron:LOC361646:NM_001134574
chr1	204117064	A	T	Intron:LOC361646:NM_001134574
chr1	204117540	C	T	Intron:LOC361646:NM_001134574
chr1	204117915	A	G	Intron:LOC361646:NM_001134574
chr1	204117929	T	C	Intron:LOC361646:NM_001134574
chr1	204118731	A	C	Intron:LOC361646:NM_001134574
chr1	204119709	CCTCAACCTCTTCCTCCCCTTCTTGGCTGCTGGctca	Cctca	Intron:LOC361646:NM_001134574
chr1	204119765	T	C	Intron:LOC361646:NM_001134574
chr1	204119850	T	C	Intron:LOC361646:NM_001134574
chr1	204120149	C	T	Intron:LOC361646:NM_001134574
chr1	204120533	G	A	Intron:LOC361646:NM_001134574
chr1	204120561	C	T	Intron:LOC361646:NM_001134574
chr1	204121167	tcaatcaaacaaacaa	tcaa	Intron:LOC361646:NM_001134574
chr1	204121209	G	A	Intron:LOC361646:NM_001134574
chr1	204121484	T	A	Intron:LOC361646:NM_001134574
chr1	204121766	T	A	Intron:LOC361646:NM_001134574
chr1	204123498	G	T	Intron:LOC361646:NM_001134574
chr1	204123640	C	G	Intron:LOC361646:NM_001134574
chr1	204123968	C	T	Intron:LOC361646:NM_001134574
chr1	204124476	C	T	Intron:LOC361646:NM_001134574
chr1	204126821	T	C	Intron:LOC361646:NM_001134574
chr1	204132104	G	A	Intron:LOC361646:NM_001134574
chr1	204134487	C	T	Intron:LOC361646:NM_001134574
chr1	204136309	C	T	Intron:LOC361646:NM_001134574
chr1	204136594	A	G	Intron:LOC361646:NM_001134574
chr1	204138328	A	G	Intron:LOC361646:NM_001134574
chr1	204138398	G	A	Intron:LOC361646:NM_001134574
chr1	204139167	A	T	Intron:LOC361646:NM_001134574
chr1	204140172	A	G	Intron:LOC361646:NM_001134574
chr1	204141228	G	T	Intron:LOC361646:NM_001134574
chr1	204142644	C	T	Intron:LOC361646:NM_001134574
chr1	204149820	G	A	Intron:LOC361646:NM_001134574
chr1	204152511	caa	ca	Intron:LOC361646:NM_001134574
chr1	204153002	C	T	Intron:LOC361646:NM_001134574
chr1	204157320	C	T	Intron:LOC361646:NM_001134574
chr1	204157624	C	T	Intron:LOC361646:NM_001134574
chr1	204160922	G	A	Intron:LOC361646:NM_001134574
chr1	204162102	c	cT	Intron:LOC361646:NM_001134574
chr1	204162146	G	A	Intron:LOC361646:NM_001134574
chr1	204167423	cctgctctgct	cctgct	Intron:LOC361646:NM_001134574
chr1	204172851	T	C	Intron:LOC361646:NM_001134574
chr1	204174756	T	C	Intron:LOC361646:NM_001134574
chr1	204174821	C	T	Intron:LOC361646:NM_001134574
chr1	204176429	T	A	Intron:LOC361646:NM_001134574
chr1	204177590	G	A	Intron:LOC361646:NM_001134574
chr1	204184761	G	A	Intron:LOC361646:NM_001134574
chr1	204185596	C	T	Intron:LOC361646:NM_001134574
chr1	204185708	G	C	Intron:LOC361646:NM_001134574
chr1	204185709	A	T	Intron:LOC361646:NM_001134574
chr1	204185974	A	G	Intron:LOC361646:NM_001134574
chr1	204187164	T	C	Intron:LOC361646:NM_001134574
chr1	204187468	T	G	Intron:LOC361646:NM_001134574
chr1	204187506	A	C	Intron:LOC361646:NM_001134574
chr1	204187569	T	C	Intron:LOC361646:NM_001134574
chr1	204188556	AT	A	Intron:LOC361646:NM_001134574
chr1	204190251	C	T	Intron:LOC361646:NM_001134574
chr1	204190936	G	A	Intron:LOC361646:NM_001134574
chr1	204190950	A	T	Intron:LOC361646:NM_001134574
chr1	204191054	C	T	Intron:LOC361646:NM_001134574
chr1	204191800	G	A	Intron:LOC361646:NM_001134574
chr1	204192095	T	C	Intron:LOC361646:NM_001134574
chr1	204193081	C	T	Intron:LOC361646:NM_001134574
chr1	204193168	CT	CTAT	Intron:LOC361646:NM_001134574
chr1	204193214	G	A	Intron:LOC361646:NM_001134574
chr1	204193248	G	A	Intron:LOC361646:NM_001134574
chr1	204194605	G	A	Intron:LOC361646:NM_001134574
chr1	204195053	C	T	Intron:LOC361646:NM_001134574
chr1	204195071	T	C	Intron:LOC361646:NM_001134574
chr1	204195073	A	T	Intron:LOC361646:NM_001134574
chr1	204195118	CATATATAT	CATATATATATAT	Intron:LOC361646:NM_001134574
chr1	204195573	G	A	Intron:LOC361646:NM_001134574
chr1	204196071	G	A	Intron:LOC361646:NM_001134574
chr1	204196515	A	G	Intron:LOC361646:NM_001134574
chr1	204196565	C	T	Intron:LOC361646:NM_001134574
chr1	204196596	T	C	Intron:LOC361646:NM_001134574
chr1	204196622	G	A	Intron:LOC361646:NM_001134574
chr1	204196801	T	G	Intron:LOC361646:NM_001134574
chr1	204198294	C	G	Intron:LOC361646:NM_001134574
chr1	204198295	T	G	Intron:LOC361646:NM_001134574
chr1	204198296	C	T	Intron:LOC361646:NM_001134574
chr1	204201327	G	C	Intron:LOC361646:NM_001134574
chr1	204201426	T	C	Intron:LOC361646:NM_001134574
chr1	204201723	A	G	Intron:LOC361646:NM_001134574
chr1	204202174	A	C	Intron:LOC361646:NM_001134574
chr1	204202561	C	T	Intron:LOC361646:NM_001134574
chr1	204202949	T	C	Intron:LOC361646:NM_001134574
chr1	204207646	T	C	Intron:LOC361646:NM_001134574
chr1	204208997	C	T	Intron:LOC361646:NM_001134574
chr1	204209035	A	G	Intron:LOC361646:NM_001134574
chr1	204209390	A	G	Intron:LOC361646:NM_001134574
chr1	204209445	C	T	Intron:LOC361646:NM_001134574
chr1	204210002	C	T	Intron:LOC361646:NM_001134574
chr1	204210229	G	A	Intron:LOC361646:NM_001134574
chr1	204210513	T	A	Intron:LOC361646:NM_001134574
chr1	204210742	G	A	Intron:LOC361646:NM_001134574
chr1	204213401	C	T	Intron:LOC361646:NM_001134574
chr1	204213551	G	A	Intron:LOC361646:NM_001134574
chr1	204215290	A	G	Intron:LOC361646:NM_001134574
chr1	204217274	T	C	Intron:LOC361646:NM_001134574
chr1	204219269	T	A	Intron:LOC361646:NM_001134574
chr1	204219318	G	A	Intron:LOC361646:NM_001134574
chr1	204220259	A	G	Intron:LOC361646:NM_001134574
chr1	204220269	T	C	Intron:LOC361646:NM_001134574
chr1	204223225	T	C	Intron:LOC361646:NM_001134574
chr1	204223515	G	A	Intron:LOC361646:NM_001134574
chr1	204223544	G	A	Intron:LOC361646:NM_001134574
chr1	204223954	T	A	Intron:LOC361646:NM_001134574
chr1	204226033	G	A	missense:LOC361646:NM_001134574|+,2,740,204226032..204226034,|AGC/AAC(S740N)
chr1	204227888	C	T	Intron:LOC361646:NM_001134574
chr1	204228450	C	T	Intron:LOC361646:NM_001134574
chr1	204229666	C	T	Intron:LOC361646:NM_001134574
chr1	204230216	G	A	Intron:LOC361646:NM_001134574
chr1	204232637	G	A	Intron:LOC361646:NM_001134574
chr1	204232693	G	A	Intron:LOC361646:NM_001134574
chr1	204233594	A	G	Intron:LOC361646:NM_001134574
chr1	204233675	T	C	Intron:LOC361646:NM_001134574
chr1	204233966	G	A	Intron:LOC361646:NM_001134574
chr1	204236953	C	A	Intron:LOC361646:NM_001134574
chr1	204239962	CAA	C	Intron:LOC361646:NM_001134574
chr1	204241907	C	T	Intron:LOC361646:NM_001134574
chr1	204242235	C	T	Intron:LOC361646:NM_001134574
chr1	204245362	G	A	Intron:LOC361646:NM_001134574
chr1	204248786	C	G	3UTR:LOC361646:NM_001134574
chr1	204250054	A	G	3UTR:LOC361646:NM_001134574
chr1	204250222	G	C	3UTR:LOC361646:NM_001134574
chr1	204250427	C	T	Down_141:LOC361646:NM_001134574
chr1	204251767	G	A	Intergenic
chr1	204252808	G	A	Intergenic
chr1	204254429	C	T	Intergenic
chr1	204257898	C	T	Intergenic
chr1	204258686	C	T	Intergenic
chr1	204259569	G	A	Intergenic
chr1	204261190	G	A	Intergenic
chr1	204261815	GTATT	GT	Intergenic
chr1	204266823	C	T	Intergenic
chr1	204266956	T	C	Intergenic
chr1	204287306	G	A	Intergenic
chr1	204291841	G	T	Intergenic
chr1	204291842	A	T	Intergenic
chr1	204296960	C	T	Intergenic
chr1	204297886	C	T	Intergenic
chr1	204304353	T	A	Intergenic
chr1	204305557	C	T	Intergenic
chr1	204308822	G	A	Intergenic
chr1	204318789	G	A	Intergenic
chr1	204322425	T	C	Intergenic
chr1	204336534	G	T	Intergenic
chr1	204340111	G	A	Intergenic
chr1	204341884	A	G	Intergenic
chr1	204351474	G	T	Intergenic
chr1	204352841	C	T	Intergenic
chr1	204355263	T	G	Intergenic
chr1	204355732	G	T	Intergenic
chr1	204357171	C	A	Intergenic
chr1	204363907	C	T	Intergenic
chr1	204366783	A	G	Intergenic
chr1	204367932	AACACACA	AACACA	Intergenic
chr1	204368106	C	T	Intergenic
chr1	204371231	T	A	Intergenic
chr1	204372139	G	A	Intergenic
chr1	204374050	C	A	Intergenic
chr1	204374923	G	A	Intergenic
chr1	204375183	A	T	Intergenic
chr1	204377085	A	G	Intergenic
chr1	204377255	C	T	Intergenic
chr1	204382208	C	T	Intergenic
chr1	204387546	C	T	Intergenic
chr1	204389503	A	AG	Intergenic
chr1	204389521	A	T	Intergenic
chr1	204389954	G	T	Intergenic
chr1	204390242	C	T	Intergenic
chr1	204390554	G	A	Intergenic
chr1	204392741	TGG	TG	Intergenic
chr1	204393051	G	A	Intergenic
chr1	204394618	G	T	Intergenic
chr1	204395998	G	A	Intergenic
chr1	204398776	C	T	Intergenic
chr1	204398955	C	T	Intergenic
chr1	204399311	TCCC	TCC	Intergenic
chr1	204400923	T	C	Intergenic
chr1	204401396	G	T	Intergenic
chr1	204404204	G	A	Intergenic
chr1	204404913	C	T	Intergenic
chr1	204405155	C	T	Intergenic
chr1	204408615	TGGGG	TGG	Intergenic
chr1	204409415	G	A	Intergenic
chr1	204409701	C	T	Intergenic
chr1	204409939	C	G	Intergenic
chr1	204415520	T	C	Intergenic
chr1	204416988	C	T	Intergenic
chr1	204418375	G	A	Intergenic
chr1	204418833	G	A	Intergenic
chr1	204419754	aaagaagaag	aaagaag	Intergenic
chr1	204422213	C	T	Intergenic
chr1	204422373	G	A	Intergenic
chr1	204423792	G	A	Intergenic
chr1	204427420	T	C	Intergenic
chr1	204428183	C	T	Intergenic
chr1	204428633	A	G	Intergenic
chr1	204428929	G	A	Intergenic
chr1	204429152	G	A	Intergenic
chr1	204430513	C	T	Intergenic
chr1	204430907	G	A	Intergenic
chr1	204437158	C	T	Intergenic
chr1	204439914	T	C	Intergenic
chr1	204440032	G	A	Intergenic
chr1	204440116	C	T	Intergenic
chr1	204442096	A	T	Intergenic
chr1	204443189	A	C	Intergenic
chr1	204443390	T	A	Intergenic
chr1	204443469	G	A	Intergenic
chr1	204443673	C	T	Intergenic
chr1	204448656	G	A	Intergenic
chr1	204448927	C	T	Intergenic
chr1	204450513	C	T	Intergenic
chr1	204454215	C	T	Intergenic
chr1	204454216	C	T	Intergenic
chr1	204455598	TGTCTGTGCC	TC	Intergenic
chr1	204456890	G	T	Intergenic
chr1	204460798	G	A	Intergenic
chr1	204460926	G	C	Intergenic
chr1	204462488	T	A	Intergenic
chr1	204465076	C	T	Intergenic
chr1	204467705	C	T	Intergenic
chr1	204471233	G	A	Intergenic
chr1	204471503	G	A	Intergenic
chr1	204471757	C	G	Intergenic
chr1	204472341	G	A	Intergenic
chr1	204472559	A	G	Intergenic
chr1	204472876	T	A	Intergenic
chr1	204472985	G	A	Intergenic
chr1	204473058	C	A	Intergenic
chr1	204473128	G	A	Intergenic
chr1	204477324	T	C	Intergenic
chr1	204477412	C	T	Intergenic
chr1	204477858	A	G	Intergenic
chr1	204478543	CAAA	CAAAA	Intergenic
chr1	204478940	A	G	Intergenic
chr1	204479077	G	A	Intergenic
chr1	204479117	G	A	Intergenic
chr1	204479448	A	G	Intergenic
chr1	204479516	C	G	Intergenic
chr1	204479524	T	C	Intergenic
chr1	204480603	A	G	Intergenic
chr1	204480611	C	T	Intergenic
chr1	204483398	T	C	Down_693:Xpo6:NM_001011935
chr1	204485377	G	A	Intron:Xpo6:NM_001011935
chr1	204489093	G	A	Intron:Xpo6:NM_001011935
chr1	204489213	G	A	Intron:Xpo6:NM_001011935
chr1	204489389	C	A	Intron:Xpo6:NM_001011935
chr1	204489404	CCCAAGGGCCAAGGGCCAA	CCCAAGGGCCAA	Intron:Xpo6:NM_001011935
chr1	204489994	C	T	Intron:Xpo6:NM_001011935
chr1	204492072	C	T	Intron:Xpo6:NM_001011935
chr1	204493396	C	T	Intron:Xpo6:NM_001011935
chr1	204494095	A	G	Intron:Xpo6:NM_001011935
chr1	204494227	C	A	Intron:Xpo6:NM_001011935
chr1	204494964	C	T	Intron:Xpo6:NM_001011935
chr1	204495931	GAAAA	GAAA	Intron:Xpo6:NM_001011935
chr1	204496099	C	T	Intron:Xpo6:NM_001011935
chr1	204497211	T	C	Intron:Xpo6:NM_001011935
chr1	204497966	G	A	Intron:Xpo6:NM_001011935
chr1	204498701	A	G	Intron:Xpo6:NM_001011935
chr1	204498832	A	G	Intron:Xpo6:NM_001011935
chr1	204499059	T	C	Intron:Xpo6:NM_001011935
chr1	204499216	G	A	Intron:Xpo6:NM_001011935
chr1	204499643	CGAGGAGGAGG	CGAGGAGGAGGAGG	Intron:Xpo6:NM_001011935
chr1	204499750	G	A	Intron:Xpo6:NM_001011935
chr1	204499942	C	T	Intron:Xpo6:NM_001011935
chr1	204500835	T	A	Intron:Xpo6:NM_001011935
chr1	204501243	C	T	Intron:Xpo6:NM_001011935
chr1	204501447	G	A	Intron:Xpo6:NM_001011935
chr1	204501572	G	T	Intron:Xpo6:NM_001011935
chr1	204502002	C	G	Intron:Xpo6:NM_001011935
chr1	204502726	G	A	Intron:Xpo6:NM_001011935
chr1	204502874	gatatatatatatata	gatatatatata	Intron:Xpo6:NM_001011935
chr1	204506567	T	C	Intron:Xpo6:NM_001011935
chr1	204507226	A	G	Intron:Xpo6:NM_001011935
chr1	204508473	C	T	Intron:Xpo6:NM_001011935
chr1	204509568	G	A	Intron:Xpo6:NM_001011935
chr1	204509886	A	G	Intron:Xpo6:NM_001011935
chr1	204510240	G	T	Intron:Xpo6:NM_001011935
chr1	204511055	A	T	Intron:Xpo6:NM_001011935
chr1	204511090	A	G	Intron:Xpo6:NM_001011935
chr1	204511113	A	G	Intron:Xpo6:NM_001011935
chr1	204512063	T	C	Intron:Xpo6:NM_001011935
chr1	204512357	CTAAATAA	CTAA	Intron:Xpo6:NM_001011935
chr1	204514259	T	C	Intron:Xpo6:NM_001011935
chr1	204514932	C	T	Intron:Xpo6:NM_001011935
chr1	204515043	C	T	Intron:Xpo6:NM_001011935
chr1	204515569	C	A	Intron:Xpo6:NM_001011935
chr1	204516667	T	C	Intron:Xpo6:NM_001011935
chr1	204517789	T	C	Intron:Xpo6:NM_001011935
chr1	204518142	A	C	Intron:Xpo6:NM_001011935
chr1	204518186	G	A	Intron:Xpo6:NM_001011935
chr1	204520716	C	T	Intron:Xpo6:NM_001011935
chr1	204523133	GAA	GA	Intron:Xpo6:NM_001011935
chr1	204523158	A	T	Intron:Xpo6:NM_001011935
chr1	204526062	C	T	Intron:Xpo6:NM_001011935
chr1	204535821	A	G	Intron:Xpo6:NM_001011935
chr1	204536472	C	G	Intron:Xpo6:NM_001011935
chr1	204538861	C	T	Intron:Xpo6:NM_001011935
chr1	204548067	G	A	Intron:Xpo6:NM_001011935
chr1	204565276	A	G	Intron:Xpo6:NM_001011935
chr1	204568327	G	A	Intron:Xpo6:NM_001011935
chr1	204579463	gaaa	gaa	Intergenic
chr1	204625470	CAA	CAAA	Intergenic
chr1	204627047	G	A	Intergenic
chr1	204628661	C	T	Intergenic
chr1	204628789	A	G	Intergenic
chr1	204629032	C	T	Intergenic
chr1	204633119	C	A	Intergenic
chr1	204635413	G	A	Intergenic
chr1	204640363	G	T	Intergenic
chr1	204640934	C	T	Intergenic
chr1	204661141	GT	GTT	Intergenic
chr1	204665651	TCACACGCTACAGGAGGATCAGGC	TC	Intergenic
chr1	204665758	C	T	Intergenic
chr1	204666425	C	A	Intergenic
chr1	204667897	TTGGTGGTG	TTGGTG	Intergenic
chr1	204669364	C	G	Intergenic
chr1	204670038	A	G	Intergenic
chr1	204670208	C	A	Intergenic
chr1	204670782	T	C	Intergenic
chr1	204670790	C	T	Intergenic
chr1	204671830	T	G	Intergenic
chr1	204672052	G	A	Intergenic
chr1	204673286	A	G	Intergenic
chr1	204673809	G	A	Intergenic
chr1	204673916	A	G	Intergenic
chr1	204674201	T	C	Intergenic
chr1	204674738	G	A	Intergenic
chr1	204675445	T	C	Intergenic
chr1	204676656	A	T	Intergenic
chr1	204676917	T	C	Intergenic
chr1	204677209	G	A	Intergenic
chr1	204677225	T	A	Intergenic
chr1	204678459	G	A	Intergenic
chr1	204678546	T	C	Intergenic
chr1	204680578	G	A	Intergenic
chr1	204680817	T	A	Intergenic
chr1	204680858	T	C	Intergenic
chr1	204681617	C	T	Intergenic
chr1	204681635	G	A	Intergenic
chr1	204681653	C	T	Intergenic
chr1	204681658	T	A	Intergenic
chr1	204681759	C	T	Intergenic
chr1	204682166	T	C	Intergenic
chr1	204682242	tgg	tg	Intergenic
chr1	204682351	G	A	Intergenic
chr1	204682364	T	C	Intergenic
chr1	204682616	T	A	Intergenic
chr1	204683345	G	A	Intergenic
chr1	204683385	G	T	Intergenic
chr1	204683730	C	CACAACCCCT	Intergenic
chr1	204684070	A	G	Intergenic
chr1	204684985	A	G	Intergenic
chr1	204685143	C	T	Intergenic
chr1	204685418	G	A	Intergenic
chr1	204685503	C	T	Intergenic
chr1	204685628	A	G	Intergenic
chr1	204685720	A	G	Intergenic
chr1	204686784	A	G	Intergenic
chr1	204686971	A	C	Intergenic
chr1	204687312	C	T	Intergenic
chr1	204691637	ctaaataaat	ctaaat	Intergenic
chr1	204693412	A	G	Intergenic
chr1	204694002	T	A	Intergenic
chr1	204695022	T	C	Intergenic
chr1	204696866	aaacaacaacaac	aaacaacaac	Intergenic
chr1	204706046	G	A	Intergenic
chr1	204707695	T	A	Intergenic
chr1	204710519	catatatatat	cATatatatatat	Intergenic
chr1	204721604	A	G	Intergenic
chr1	204721777	A	G	Intergenic
chr1	204721923	GTATATATAT	GTATATATATAT	Intergenic
chr1	204722824	C	T	Intergenic
chr1	204723403	T	C	Intergenic
chr1	204726385	G	A	Intergenic
chr1	204727860	T	C	Intergenic
chr1	204727866	T	G	Intergenic
chr1	204732332	G	C	Intergenic
chr1	204732692	T	C	Intergenic
chr1	204733008	G	A	Intergenic
chr1	204736541	G	A	Intergenic
chr1	204737090	G	A	Intergenic
chr1	204738410	tccctctccccctctc	tccctctc	Intergenic
chr1	204739165	G	A	Intergenic
chr1	204741188	G	A	Intergenic
chr1	204742825	T	C	Intergenic
chr1	204743014	A	G	Intergenic
chr1	204743025	G	A	Intergenic
chr1	204743815	G	A	Intergenic
chr1	204744821	TTGATGAT	TTGAT	Intergenic
chr1	204745560	C	T	Intergenic
chr1	204747125	A	T	Down_595:Lat:NM_030853
chr1	204747165	G	A	Down_555:Lat:NM_030853
chr1	204747167	T	C	Down_553:Lat:NM_030853
chr1	204752139	TGGG	TGG	Intron:Lat:NM_030853
chr1	204754216	C	T	Intron:Spns1:NM_001039208
chr1	204754366	GCCAGGGAGTACCAGG	GCCAGG	Intron:Spns1:NM_001039208
chr1	204756366	accccccc	accccc,acccccc	Intron:Spns1:NM_001039208
chr1	204757053	T	C	Intron:Spns1:NM_001039208
chr1	204757579	CAACTTAACT	CAACT	Intron:Spns1:NM_001039208
chr1	204758773	AC	ACGTCCCATC	Intron:Spns1:NM_001039208
chr1	204762863	G	A	Intergenic
chr1	204763903	T	TA	Intergenic
chr1	204763946	T	C	Intergenic
chr1	204763988	G	A	Intergenic
chr1	204764440	G	A	Intergenic
chr1	204765304	T	G	Intergenic
chr1	204765765	T	C	Intergenic
chr1	204766688	C	T	Down_781:Nfatc2ip:NM_001007692
chr1	204766723	T	C	Down_746:Nfatc2ip:NM_001007692
chr1	204766783	G	A	Down_686:Nfatc2ip:NM_001007692
chr1	204768718	T	C	Intron:Nfatc2ip:NM_001007692
chr1	204768869	T	C	Intron:Nfatc2ip:NM_001007692
chr1	204769690	T	A	Intron:Nfatc2ip:NM_001007692
chr1	204769877	C	T	Intron:Nfatc2ip:NM_001007692
chr1	204770507	A	G	Intron:Nfatc2ip:NM_001007692
chr1	204770961	CAGGAGG	CAGG	Intron:Nfatc2ip:NM_001007692
chr1	204771512	tcc	tCCAGTGGTTGAACAcc	Intron:Nfatc2ip:NM_001007692
chr1	204772501	T	C	Intron:Nfatc2ip:NM_001007692
chr1	204772550	G	A	Intron:Nfatc2ip:NM_001007692
chr1	204774020	T	C	Intron:Nfatc2ip:NM_001007692
chr1	204775552	C	T	Intron:Nfatc2ip:NM_001007692
chr1	204775901	T	C	Intron:Nfatc2ip:NM_001007692
chr1	204776556	A	G	Intron:Nfatc2ip:NM_001007692
chr1	204776810	G	A	Intron:Nfatc2ip:NM_001007692
chr1	204777303	G	A	Intron:Nfatc2ip:NM_001007692
chr1	204778434	A	G	Intron:Nfatc2ip:NM_001007692
chr1	204779401	C	T	Intron:Nfatc2ip:NM_001007692
chr1	204779673	T	C	Intron:Nfatc2ip:NM_001007692
chr1	204780373	T	C	Intron:Nfatc2ip:NM_001007692
chr1	204783138	A	G	Up_475:Nfatc2ip:NM_001007692
chr1	204783309	C	T	Up_646:Nfatc2ip:NM_001007692
chr1	204783456	C	A	Up_793:Nfatc2ip:NM_001007692
chr1	204789457	CTG	C	Intergenic
chr1	204793252	C	T	Intergenic
chr1	204794384	A	G	Intergenic
chr1	204796310	G	C	Down_832:Cd19:NM_001013237
chr1	204797093	T	C	Down_49:Cd19:NM_001013237
chr1	204798326	G	A	syn:Cd19:NM_001013237|-,3,495,204798326..204798328,|GAC/GAT(D495D)
chr1	204799629	G	C	Intron:Cd19:NM_001013237
chr1	204801014	T	C	Intron:Cd19:NM_001013237
chr1	204801648	C	A	Intron:Cd19:NM_001013237
chr1	204806477	A	G	Intergenic
chr1	204807598	A	G	Intergenic
chr1	204808667	A	G	Intergenic
chr1	204812282	G	A	Intergenic
chr1	204813226	G	C	Intergenic
chr1	204813515	A	G	Intergenic
chr1	204813713	tcc	tc	Intergenic
chr1	204814624	A	C	Intergenic
chr1	204814648	gtctctctctct	gTCtctctctctct	Intergenic
chr1	204815267	A	G	Intergenic
chr1	204815278	G	A	Intergenic
chr1	204815544	A	G	Intergenic
chr1	204816025	C	A	Intergenic
chr1	204816113	C	T	Intergenic
chr1	204816585	A	G	Intergenic
chr1	204816661	G	T	Intergenic
chr1	204817569	C	T	Intergenic
chr1	204817742	C	T	Intergenic
chr1	204818524	ggtgaaacatcaccgcg	gg	Intergenic
chr1	204819190	T	A	Up_874:Rabep2:NM_030585
chr1	204819277	A	G	Up_787:Rabep2:NM_030585
chr1	204819553	A	G	Up_511:Rabep2:NM_030585
chr1	204819796	A	G	Up_268:Rabep2:NM_030585
chr1	204820936	C	G	Intron:Rabep2:NM_030585
chr1	204821485	G	A	Intron:Rabep2:NM_030585
chr1	204822428	T	C	Intron:Rabep2:NM_030585
chr1	204824691	G	A	Intron:Rabep2:NM_030585
chr1	204824773	G	A	Intron:Rabep2:NM_030585
chr1	204824857	C	T	Intron:Rabep2:NM_030585
chr1	204825080	G	A	Intron:Rabep2:NM_030585
chr1	204826318	G	A	Intron:Rabep2:NM_030585
chr1	204827024	A	C	Intron:Rabep2:NM_030585
chr1	204827062	A	G	Intron:Rabep2:NM_030585
chr1	204827191	G	A	Intron:Rabep2:NM_030585
chr1	204827585	C	T	Intron:Rabep2:NM_030585
chr1	204828068	C	T	Intron:Rabep2:NM_030585
chr1	204828754	T	C	NearSS_5:Rabep2:NM_030585
chr1	204829361	A	G	Intron:Rabep2:NM_030585
chr1	204829416	A	G	Intron:Rabep2:NM_030585
chr1	204830119	A	G	Intron:Rabep2:NM_030585
chr1	204830509	T	C	missense:Rabep2:NM_030585|+,2,336,204830508..204830510,|ATC/ACC(I336T)
chr1	204830605	GGGCATGGAAAGGCA	GGGCATGGAAAGGCATGGAAAGGCA	Intron:Rabep2:NM_030585
chr1	204831447	C	T	Intron:Rabep2:NM_030585
chr1	204832530	gtgatg	gtg	Intron:Rabep2:NM_030585
chr1	204832605	A	T	Intron:Rabep2:NM_030585
chr1	204833984	A	C	Intron:Rabep2:NM_030585
chr1	204834152	CTATTAT	CTATATTAT	Intron:Rabep2:NM_030585
chr1	204835153	G	A	syn:Rabep2:NM_030585|+,3,516,204835151..204835153,|CTG/CTA(L516L)
chr1	204836728	G	A	Down_294:Rabep2:NM_030585
chr1	204836734	CGCAC	CGCACTGCAC	Down_300:Rabep2:NM_030585
chr1	204837027	A	G	Down_593:Rabep2:NM_030585
chr1	204837636	A	G	Intron:Atp2a1:NM_058213
chr1	204838122	T	C	Intron:Atp2a1:NM_058213
chr1	204838669	G	C	Intron:Atp2a1:NM_058213
chr1	204838856	C	T	syn:Atp2a1:NM_058213|-,3,613,204838856..204838858,|GTG/GTA(V613V)
chr1	204842541	G	A	Intron:Atp2a1:NM_058213
chr1	204844200	A	G	Intron:Atp2a1:NM_058213
chr1	204847110	G	A	Intron:Atp2a1:NM_058213
chr1	204847392	G	A	Intron:Atp2a1:NM_058213
chr1	204851455	C	G	Intron:Atp2a1:NM_058213
chr1	204851491	T	C	Intron:Atp2a1:NM_058213
chr1	204852919	G	A	Intron:Atp2a1:NM_058213
chr1	204859173	G	A	Intron:Sh2b1:NM_134456
chr1	204860848	A	G	Intron:Sh2b1:NM_134456
chr1	204861290	A	G	Intron:Sh2b1:NM_134456
chr1	204861690	A	G	Intron:Sh2b1:NM_134456
chr1	204863067	T	C	Intron:Sh2b1:NM_134456
chr1	204866361	A	G	Up_468:Sh2b1:NM_134456
chr1	204867686	A	G	Intergenic
chr1	204868160	T	C	Intergenic
chr1	204869881	G	A	Intergenic
chr1	204870378	T	C	Intergenic
chr1	204871000	C	G	Intergenic
chr1	204871182	C	T	Intergenic
chr1	204871429	C	A	Intergenic
chr1	204871956	Cgaaatgaaatgaaatgaaatgaa	Cgaaatgaaatgaaatgaa	Intergenic
chr1	204872703	C	T	Intergenic
chr1	204875376	GAAACAA	GA	Intergenic
chr1	204880056	C	T	Intergenic
chr1	204880194	C	T	Intergenic
chr1	204882019	G	C	Up_323:Tufm:NM_001106295
chr1	204882824	T	C	Intron:Tufm:NM_001106295
chr1	204884145	C	T	syn:Tufm:NM_001106295|+,1,194,204884145..204884147,|CTG/TTG(L194L)
chr1	204885948	CTGTGT	CTGT	3UTR(NearSS_2):Tufm:NM_001106295
chr1	204886136	T	C	Down_716:Atxn2l:NM_001130097
chr1	204888490	G	A	Intron:Atxn2l:NM_001130097
chr1	204888582	C	T	Intron:Atxn2l:NM_001130097
chr1	204889328	A	G	syn:Atxn2l:NM_001130097|-,3,782,204889328..204889330,|TAT/TAC(Y782Y)
chr1	204890865	T	C	Intron:Atxn2l:NM_001130097
chr1	204892403	G	A	Intron:Atxn2l:NM_001130097
chr1	204894369	C	T	Intron:Atxn2l:NM_001130097
chr1	204896004	G	T	Intron:Atxn2l:NM_001130097
chr1	204896187	C	T	Intron:Atxn2l:NM_001130097
chr1	204899498	T	G	Intergenic
chr1	204900503	G	A	Intergenic
chr1	204901580	A	G	Intergenic
chr1	204907245	T	C	Intergenic
chr1	204907720	G	C	Intergenic
chr1	204908585	C	T	Intergenic
chr1	204915684	T	C	Intergenic
chr1	204925073	C	T	Intergenic
chr1	204928287	tttggttggttgGTT	tttggttgGTT	Intergenic
chr1	204930976	G	A	Intergenic
chr1	204931340	T	C	Intergenic
chr1	204932943	C	T	Intergenic
chr1	204934337	G	T	Intergenic
chr1	204934404	ggtcacgt	ggt	Intergenic
chr1	204935766	A	G	Intergenic
chr1	204936057	C	T	Intergenic
chr1	204936792	G	A	Intergenic
chr1	204937961	A	G	Intergenic
chr1	204938320	A	G	Intergenic
chr1	204938433	T	C	Intergenic
chr1	204938687	C	G	Intergenic
chr1	204939657	T	C	Intergenic
chr1	204939983	A	G	Intergenic
chr1	204939994	T	C	Intergenic
chr1	204940050	G	T	Intergenic
chr1	204941071	G	A	Intergenic
chr1	204942025	C	G	Intergenic
chr1	204943139	GCAACAAGCAGACAACAAGCA	GCAACAAGCA	Down_27:Eif3c:NM_001100662
chr1	204944559	A	T	Intron:Eif3c:NM_001100662
chr1	204945401	G	A	Intron:Eif3c:NM_001100662
chr1	204947591	C	T	Intron:Eif3c:NM_001100662
chr1	204949813	GCACACACACACAC	GCACACACACAC	Intron:Eif3c:NM_001100662
chr1	204950171	A	G	Intron:Eif3c:NM_001100662
chr1	204950370	G	A	Intron:Eif3c:NM_001100662
chr1	204950810	C	T	Intron:Eif3c:NM_001100662
chr1	204950952	G	T	Intron:Eif3c:NM_001100662
chr1	204951240	A	G	Intron:Eif3c:NM_001100662
chr1	204951241	A	G	Intron:Eif3c:NM_001100662
chr1	204951243	T	G	Intron:Eif3c:NM_001100662
chr1	204951278	G	A	Intron:Eif3c:NM_001100662
chr1	204953346	G	T	Intron:Eif3c:NM_001100662
chr1	204954299	T	C	Intron:Eif3c:NM_001100662
chr1	204955999	T	C	Intron:Eif3c:NM_001100662
chr1	204956756	T	C	Intron:Eif3c:NM_001100662
chr1	204957835	G	A	Intron:Eif3c:NM_001100662
chr1	204958019	A	T	Intron:Eif3c:NM_001100662
chr1	204962224	T	C	Up_863:Eif3c:NM_001100662
chr1	204962716	C	T	Intergenic
chr1	204962719	G	A	Intergenic
chr1	204963205	gttattatt	gttatt	Intergenic
chr1	204963281	T	A	Intergenic
chr1	204963738	A	G	Intergenic
chr1	204964573	G	A	Down_571:Cln3:NM_001006971
chr1	204967614	C	T	Intron:Cln3:NM_001006971
chr1	204971705	G	A	Intron:Cln3:NM_001006971
chr1	204972754	G	A	Intron:Cln3:NM_001006971
chr1	204982683	T	G	Down_84:Apobr:NM_001109154
chr1	204987206	G	A	Intergenic
chr1	205029353	T	C	Intergenic
chr1	205029549	tgg	tg	Intergenic
chr1	205030233	C	T	Intergenic
chr1	205030433	A	T	Intergenic
chr1	205031270	C	T	Intergenic
chr1	205031351	G	C	Intergenic
chr1	205038028	T	G	Intergenic
chr1	205039058	C	T	Intergenic
chr1	205039233	T	C	Intergenic
chr1	205039461	C	A	Intergenic
chr1	205039635	T	G	Intergenic
chr1	205040196	TAA	TA	Intergenic
chr1	205040668	C	T	Intergenic
chr1	205041174	T	G	Intergenic
chr1	205041451	C	T	Intergenic
chr1	205041472	C	T	Intergenic
chr1	205041523	G	A	Intergenic
chr1	205042717	G	A	Intergenic
chr1	205042924	G	A	Intergenic
chr1	205078076	T	C	Intron:Ccdc101:NM_001114502
chr1	205103176	A	C	Intron:Coro1a:NM_130411
chr1	205107298	C	T	Intron:Coro1a:NM_130411
chr1	205123138	T	C	Intergenic
chr1	205123619	taa	ta	Intergenic
chr1	205126069	C	T	Intergenic
chr1	205126525	G	A	Intergenic
chr1	205126603	ac	aCc	Intergenic
chr1	205128464	C	G	Intergenic
chr1	205129923	C	T	Intergenic
chr1	205130027	C	T	Intergenic
chr1	205131805	G	A	Intergenic
chr1	205135739	T	C	Intergenic
chr1	205142406	gtgctgctgc	gtgctgc	Intergenic
chr1	205150915	G	A	Intergenic
chr1	205152312	G	A	Intergenic
chr1	205152963	A	T	Intergenic
chr1	205153347	gtgc	gTGCCAGGAtgc	Intergenic
chr1	205156228	T	C	Intergenic
chr1	205164144	T	C	Intergenic
chr1	205174514	G	C	Intron:Mapk3:NM_017347
chr1	205189634	C	T	Up_759:Ypel3:NM_001135698
chr1	205198767	CACTAA	CACTAACTAA	Down_116:Ppp4c:NM_134359
chr1	205203134	T	C	Intron:Ppp4c:NM_134359
chr1	205203515	T	C	Intron:Ppp4c:NM_134359
chr1	205206654	G	A	Intergenic
chr1	205206819	C	T	Intergenic
chr1	205207577	ACAGCCCAG	ACAG	Down_678:Aldoa:NM_001271536
chr1	205208250	A	C	Down_5:Aldoa:NM_001271536
chr1	205209643	T	C	missense:Aldoa:NM_001271536|-,1,165,205209641..205209643,|ATG/GTG(M165V)
chr1	205216418	G	A	Intergenic
chr1	205217104	C	T	Intergenic
chr1	205220198	AGGGG	AGGG	Intergenic
chr1	205220402	C	T	Intergenic
chr1	205223345	C	T	Intergenic
chr1	205225689	GAAAA	GAA	Intergenic
chr1	205225928	A	T	Intergenic
chr1	205226288	C	T	Intergenic
chr1	205229877	t	tCTATGTG	Intergenic
chr1	205230807	T	C	Intergenic
chr1	205231561	G	T	Intergenic
chr1	205232566	C	G	Intergenic
chr1	205232934	T	C	Intergenic
chr1	205234716	G	T	Intergenic
chr1	205235188	A	G	Intergenic
chr1	205235189	G	C	Intergenic
chr1	205237588	T	C	Intergenic
chr1	205237731	G	A	Intergenic
chr1	205238321	G	C	Intergenic
chr1	205250874	C	T	Intergenic
chr1	205251303	gtttt	gTtttt	Intergenic
chr1	205252446	G	A	Intergenic
chr1	205265463	C	T	Intron:Doc2a:NM_022937
chr1	205299307	gcc	gc	Intron:Taok2:NM_022702
chr1	205402958	G	T	Intron:Mvp:NM_022715
chr1	205406881	G	T	Intron:Mvp:NM_022715
chr1	205411264	G	A	Intron:Mvp:NM_022715
chr1	205412855	T	C	Intron:Mvp:NM_022715
chr1	205413154	G	A	Intron:Mvp:NM_022715
chr1	205413300	A	G	Intron:Mvp:NM_022715
chr1	205413632	C	T	Intron:Mvp:NM_022715
chr1	205413831	T	G	Intron:Mvp:NM_022715
chr1	205415392	C	T	Intron:Mvp:NM_022715
chr1	205421287	G	A	Intron:Mvp:NM_022715
chr1	205421597	G	A	Intron:Mvp:NM_022715
chr1	205421711	T	G	Intron:Mvp:NM_022715
chr1	205423378	G	C	Intron:Mvp:NM_022715
chr1	205423697	T	C	Intron:Mvp:NM_022715
chr1	205424394	T	A	Intron:Mvp:NM_022715
chr1	205425164	T	C	Intron:Mvp:NM_022715
chr1	205425436	T	C	Intron:Mvp:NM_022715
chr1	205427310	G	C	Intron:Mvp:NM_022715
chr1	205427388	G	C	Intron:Mvp:NM_022715
chr1	205428320	G	A	Down_906:RGD1305592:NM_001013901
chr1	205428878	CGGG	CGG	Up_24:Mvp:NM_022715
chr1	205431973	C	G	3UTR:Prrt2:NM_001276470
chr1	205470834	C	T	Intergenic
chr1	205472001	C	T	Intergenic
chr1	205472021	T	C	Intergenic
chr1	205475660	T	C	Intron:Zg16:NM_134409
chr1	205475721	T	A	Intron:Zg16:NM_134409
chr1	205477864	C	T	Up_527:Zg16:NM_134409
chr1	205480376	C	T	Intergenic
chr1	205480384	T	C	Intergenic
chr1	205480393	G	C	Intergenic
chr1	205480398	C	A	Intergenic
chr1	205481819	T	C	Intergenic
chr1	205482151	gagcctagc	gagc	Intergenic
chr1	205485012	C	T	Intergenic
chr1	205486495	C	G	Intergenic
chr1	205488710	CAg	C	Intergenic
chr1	205491660	A	G	Intergenic
chr1	205492491	C	T	Intergenic
chr1	205493085	G	C	Intergenic
chr1	205495631	T	C	Intergenic
chr1	205497446	C	T	Intergenic
chr1	205502694	T	C	Intergenic
chr1	205503703	C	T	Intergenic
chr1	205505117	T	G	Intergenic
chr1	205505485	G	A	Intergenic
chr1	205505597	G	A	Intergenic
chr1	205513672	T	C	Intergenic
chr1	205515864	A	G	Intergenic
chr1	205517638	T	C	Intergenic
chr1	205518139	C	T	Up_944:LOC308990:NM_001025001
chr1	205518771	A	G	Up_312:LOC308990:NM_001025001
chr1	205519182	CGGG	CGG	Intron:LOC308990:NM_001025001
chr1	205519915	A	G	syn:LOC308990:NM_001025001|+,3,3,205519913..205519915,|GCA/GCG(A3A)
chr1	205525415	A	G	Intergenic
chr1	205525545	T	C	Intergenic
chr1	205530273	T	C	Intergenic
chr1	205530309	C	G	Intergenic
chr1	205531950	C	T	Intergenic
chr1	205533507	A	G	Intergenic
chr1	205534536	A	C	Down_214:Qprt:NM_001009646
chr1	205534705	C	T	Down_45:Qprt:NM_001009646
chr1	205536237	C	T	Intron:Qprt:NM_001009646
chr1	205536453	T	C	Intron:Qprt:NM_001009646
chr1	205539681	G	A	Intron:Qprt:NM_001009646
chr1	205541707	A	G	Intron:Qprt:NM_001009646
chr1	205543615	T	C	Intron:Qprt:NM_001009646
chr1	205543624	C	G	Intron:Qprt:NM_001009646
chr1	205547296	T	C	Intron:Qprt:NM_001009646
chr1	205547492	G	A	Intron:Qprt:NM_001009646
chr1	205547495	G	A	Intron:Qprt:NM_001009646
chr1	205547499	A	G	Intron:Qprt:NM_001009646
chr1	205547798	C	T	Intron:Qprt:NM_001009646
chr1	205547799	T	G	Intron:Qprt:NM_001009646
chr1	205549118	ga	g	Intron:Qprt:NM_001009646
chr1	205549123	T	C	Intron:Qprt:NM_001009646
chr1	205549124	G	A	Intron:Qprt:NM_001009646
chr1	205549160	A	G	Intron:Qprt:NM_001009646
chr1	205549874	GGAAGGGTCTTTAGAGAAG	GGAAG	Intron:Qprt:NM_001009646
chr1	205550006	T	C	5UTR:Qprt:NM_001009646
chr1	205553717	T	C	Intergenic
chr1	205553809	C	T	Intergenic
chr1	205554361	C	T	Intergenic
chr1	205557070	C	T	Intergenic
chr1	205558033	C	T	Intergenic
chr1	205560659	GTTCTT	GTT	Intergenic
chr1	205560914	C	T	Intergenic
chr1	205560924	G	A	Intergenic
chr1	205560929	A	G	Intergenic
chr1	205561383	G	T	Intergenic
chr1	205562106	A	G	Intergenic
chr1	205562151	taa	tAaa	Intergenic
chr1	205563681	T	C	3UTR:Spn:NM_001271086
chr1	205563735	T	G	3UTR:Spn:NM_001271086
chr1	205564578	C	T	3UTR:Spn:NM_001271086
chr1	205565159	G	A	3UTR:Spn:NM_001271086
chr1	205565251	T	C	3UTR:Spn:NM_001271086
chr1	205566161	C	T	3UTR:Spn:NM_001271086
chr1	205566319	G	A	syn:Spn:NM_001271086|-,3,370,205566319..205566321,|GAC/GAT(D370D)
chr1	205569135	AGGG	A	Intergenic
chr1	205569881	ctgtgt	ctgt	Intergenic
chr1	205570400	T	C	Intergenic
chr1	205570746	G	A	Intergenic
chr1	205571855	TCATACACA	TCA	Intergenic
chr1	205572856	TGAGAAACAAAACAGAGA	TGAGA	Intergenic
chr1	205573119	G	T	Intergenic
chr1	205573172	attt	att	Intergenic
chr1	205573193	C	T	Intergenic
chr1	205574466	T	C	Intergenic
chr1	205576973	T	C	Intergenic
chr1	205577048	C	T	Intergenic
chr1	205577335	G	A	Intergenic
chr1	205577768	A	T	Intergenic
chr1	205578635	C	T	Intergenic
chr1	205578701	A	G	Intergenic
chr1	205578995	A	T	Intergenic
chr1	205579712	C	T	Intergenic
chr1	205579855	T	C	Intergenic
chr1	205580013	A	G	Intergenic
chr1	205580242	G	A	Intergenic
chr1	205580260	G	A	Intergenic
chr1	205580922	C	T	Intergenic
chr1	205581186	C	A	Intergenic
chr1	205581221	C	T	Intergenic
chr1	205581721	G	A	Intergenic
chr1	205581890	A	G	Intergenic
chr1	205581902	T	C	Intergenic
chr1	205581947	A	G	Intergenic
chr1	205582238	A	C	Intergenic
chr1	205582591	C	T	Intergenic
chr1	205583440	C	G	Intergenic
chr1	205583761	C	T	Intergenic
chr1	205583939	G	T	Intergenic
chr1	205586751	A	G	Intergenic
chr1	205588196	G	A	Intergenic
chr1	205588513	A	G	Intergenic
chr1	205590181	G	A	Intergenic
chr1	205590397	G	A	Intergenic
chr1	205590462	A	T	Intergenic
chr1	205603778	AGGT	AGGTGATGGGT	Intergenic
chr1	205605243	T	C	Intergenic
chr1	205605254	C	T	Intergenic
chr1	205605717	T	C	Intergenic
chr1	205605936	C	T	Intergenic
chr1	205606033	A	G	Intergenic
chr1	205607211	G	A	Intergenic
chr1	205607276	C	T	Intergenic
chr1	205614610	C	T	Intergenic
chr1	205614673	G	A	Intergenic
chr1	205614956	C	T	Intergenic
chr1	205615064	T	A	Intergenic
chr1	205615231	C	G	Intergenic
chr1	205616660	C	T	Intergenic
chr1	205618229	A	G	Intergenic
chr1	205618935	C	G	Intergenic
chr1	205618945	G	T	Intergenic
chr1	205619109	A	G	Intergenic
chr1	205619118	G	T	Intergenic
chr1	205620353	C	T	Intergenic
chr1	205620468	C	T	Intergenic
chr1	205621227	C	A	Intergenic
chr1	205621274	GCC	GC	Intergenic
chr1	205621553	G	A	Intergenic
chr1	205621930	A	G	Intergenic
chr1	205622118	T	C	Intergenic
chr1	205625896	GCAGTCAAATCAG	GCAG	Intergenic
chr1	205627276	A	G	Intergenic
chr1	205628061	T	TCGG	Intergenic
chr1	205628196	T	A	Down_980:Cd2bp2:NM_001106297
chr1	205628376	tacaca	taca	Down_800:Cd2bp2:NM_001106297
chr1	205628813	Ggaggcagaggcagaggcagaggcagaggcagaggcagaggcaga	Ggaggcagaggcagaggcaga	Down_363:Cd2bp2:NM_001106297
chr1	205629047	A	G	Down_129:Cd2bp2:NM_001106297
chr1	205629315	G	T	3UTR:Cd2bp2:NM_001106297
chr1	205630412	C	G	3UTR:Cd2bp2:NM_001106297
chr1	205632191	A	G	Intron:Cd2bp2:NM_001106297
chr1	205633832	AGCCGTCGC	AGC	Up_664:Cd2bp2:NM_001106297
chr1	205637350	A	G	syn:Tbc1d10b:NM_001108921|-,3,476,205637350..205637352,|ATT/ATC(I476I)
chr1	205637473	A	T	Intron:Tbc1d10b:NM_001108921
chr1	205638415	T	C	Intron:Tbc1d10b:NM_001108921
chr1	205638518	A	G	Intron:Tbc1d10b:NM_001108921
chr1	205638548	A	T	Intron:Tbc1d10b:NM_001108921
chr1	205638873	A	T	Intron:Tbc1d10b:NM_001108921
chr1	205638875	T	C	Intron:Tbc1d10b:NM_001108921
chr1	205639593	A	G	Intron:Tbc1d10b:NM_001108921
chr1	205639988	A	G	Intron:Tbc1d10b:NM_001108921
chr1	205640944	taataaataaataaat	taataaataaat	Intron:Tbc1d10b:NM_001108921
chr1	205642966	A	G	Intron:Tbc1d10b:NM_001108921
chr1	205643155	G	A	Intron:Tbc1d10b:NM_001108921
chr1	205643942	G	A	Intron:Tbc1d10b:NM_001108921
chr1	205645251	G	A	Intron:Tbc1d10b:NM_001108921
chr1	205647547	T	G	Intergenic
chr1	205647758	T	C	Intergenic
chr1	205648914	C	T	Up_652:Mylpf:NM_012605
chr1	205649139	C	G	Up_427:Mylpf:NM_012605
chr1	205649331	G	A	Up_235:Mylpf:NM_012605
chr1	205650104	A	C	Intron:Mylpf:NM_012605
chr1	205650608	G	T	Intron:Mylpf:NM_012605
chr1	205650674	G	A	Intron:Mylpf:NM_012605
chr1	205650951	G	A	Intron:Mylpf:NM_012605
chr1	205651445	G	C	Intron:Mylpf:NM_012605
chr1	205652065	G	T	Down_410:Sept1:NM_001012460
chr1	205652235	A	G	3UTR:Mylpf:NM_012605
chr1	205652325	T	G	Down_150:Sept1:NM_001012460
chr1	205652347	G	T	Down_128:Sept1:NM_001012460
chr1	205653639	C	T	NearSS_6:Sept1:NM_001012460
chr1	205653746	G	A	NearSS_5:Sept1:NM_001012460
chr1	205654432	T	C	Intron:Sept1:NM_001012460
chr1	205660240	A	C	Intergenic
chr1	205660241	A	T	Intergenic
chr1	205661860	C	A	Intergenic
chr1	205662906	aaaaacaaaacaaaacaa	aaaaacaaaacaa	Intergenic
chr1	205664028	C	G	Intergenic
chr1	205666038	C	T	Intergenic
chr1	205666659	C	T	Intergenic
chr1	205668698	T	A	Intergenic
chr1	205670137	G	A	Intergenic
chr1	205670244	T	C	Intergenic
chr1	205671182	G	A	Intergenic
chr1	205671296	T	C	Intergenic
chr1	205672065	C	T	Intergenic
chr1	205672498	T	C	Intergenic
chr1	205680581	T	C	Intergenic
chr1	205682571	C	T	Intergenic
chr1	205685762	G	A	Intergenic
chr1	205687116	A	G	Intergenic
chr1	205688416	C	T	Intergenic
chr1	205690876	T	G	Intergenic
chr1	205691392	T	C	Intergenic
chr1	205691749	T	A	Intergenic
chr1	205692043	A	G	Intergenic
chr1	205692895	T	C	Intergenic
chr1	205693257	G	A	Intergenic
chr1	205693950	T	C	Intergenic
chr1	205694110	G	A	Intergenic
chr1	205695555	ctgtg	ctg	Down_750:Dctpp1:NM_138892
chr1	205695606	T	C	Down_699:Dctpp1:NM_138892
chr1	205695612	A	G	Down_693:Dctpp1:NM_138892
chr1	205697346	AAACTGTGTTCTTA	AA	Intron:Dctpp1:NM_138892
chr1	205698750	T	C	Intron:Dctpp1:NM_138892
chr1	205701703	G	T	Intergenic
chr1	205702301	T	C	Intergenic
chr1	205705839	T	C	Intergenic
chr1	205708622	C	T	Intergenic
chr1	205708924	T	C	Intergenic
chr1	205710006	G	A	Intergenic
chr1	205710356	G	T	Intergenic
chr1	205712660	G	A	Down_60:Sephs2:NM_001079889
chr1	205712906	A	C	3UTR:Sephs2:NM_001079889
chr1	205712991	A	T	3UTR:Sephs2:NM_001079889
chr1	205713847	T	C	missense:Sephs2:NM_001079889|-,1,306,205713845..205713847,|AGC/GGC(S306G)
chr1	205715351	T	G	Up_315:Sephs2:NM_001079889
chr1	205716622	C	T	Intergenic
chr1	205716864	A	G	Intergenic
chr1	205718351	T	C	Intergenic
chr1	205718746	C	T	Intergenic
chr1	205719514	A	C	Intergenic
chr1	205719517	G	A	Intergenic
chr1	205720434	A	G	Intergenic
chr1	205725974	A	T	Intergenic
chr1	205726334	G	A	Intergenic
chr1	205728552	C	A	Intergenic
chr1	205729793	A	T	Intergenic
chr1	205730809	T	C	Intergenic
chr1	205732495	A	G	Intergenic
chr1	205734381	T	C	Intergenic
chr1	205735527	C	T	Intergenic
chr1	205735713	G	A	Intergenic
chr1	205737075	ACC	ACCC	Intergenic
chr1	205737452	C	T	Intergenic
chr1	205738171	C	T	Intergenic
chr1	205738908	C	G	Intergenic
chr1	205739596	G	A	Intergenic
chr1	205739980	A	G	Intergenic
chr1	205740049	A	C	Intergenic
chr1	205740255	G	A	Intergenic
chr1	205740832	G	A	Intergenic
chr1	205740891	C	T	Intergenic
chr1	205740973	G	A	Intergenic
chr1	205741149	C	T	Intergenic
chr1	205741495	agttg	ag	Up_874:Itgal:NM_001033998
chr1	205742306	T	G	Up_63:Itgal:NM_001033998
chr1	205742926	T	C	Intron:Itgal:NM_001033998
chr1	205743091	A	G	Intron:Itgal:NM_001033998
chr1	205743129	C	T	Intron:Itgal:NM_001033998
chr1	205743330	G	A	Intron:Itgal:NM_001033998
chr1	205743482	C	A	Intron:Itgal:NM_001033998
chr1	205743612	C	T	Intron:Itgal:NM_001033998
chr1	205743617	A	T	Intron:Itgal:NM_001033998
chr1	205743640	G	A	Intron:Itgal:NM_001033998
chr1	205745409	G	A	missense:Itgal:NM_001033998|+,2,66,205745408..205745410,|AGC/AAC(S66N)
chr1	205745926	G	A	Intron:Itgal:NM_001033998
chr1	205746555	G	A	Intron:Itgal:NM_001033998
chr1	205747102	T	C	Intron:Itgal:NM_001033998
chr1	205747716	C	T	Intron:Itgal:NM_001033998
chr1	205747950	A	C	Intron:Itgal:NM_001033998
chr1	205748386	T	C	Intron:Itgal:NM_001033998
chr1	205748816	ctgtgt	ctgt	Intron:Itgal:NM_001033998
chr1	205748981	G	A	Intron:Itgal:NM_001033998
chr1	205750184	G	A	Intron:Itgal:NM_001033998
chr1	205750887	C	T	Intron:Itgal:NM_001033998
chr1	205751180	G	T	Intron:Itgal:NM_001033998
chr1	205751701	C	T	Intron:Itgal:NM_001033998
chr1	205751885	C	T	Intron:Itgal:NM_001033998
chr1	205752304	TTGTCCTAAAATAACCtgtccta	Ttgtccta	Intron:Itgal:NM_001033998
chr1	205752517	T	C	Intron:Itgal:NM_001033998
chr1	205752693	T	C	Intron:Itgal:NM_001033998
chr1	205753039	A	G	Intron:Itgal:NM_001033998
chr1	205754881	T	C	Intron:Itgal:NM_001033998
chr1	205755101	C	T	Intron:Itgal:NM_001033998
chr1	205755112	A	C	Intron:Itgal:NM_001033998
chr1	205756116	C	T	Intron:Itgal:NM_001033998
chr1	205756139	C	T	Intron:Itgal:NM_001033998
chr1	205756162	T	C	Intron:Itgal:NM_001033998
chr1	205756262	T	C	Intron:Itgal:NM_001033998
chr1	205756448	T	G	Intron:Itgal:NM_001033998
chr1	205756650	G	A	Intron:Itgal:NM_001033998
chr1	205756763	T	C	Intron:Itgal:NM_001033998
chr1	205757891	T	C	Intron:Itgal:NM_001033998
chr1	205758876	G	A	missense:Itgal:NM_001033998|+,2,559,205758875..205758877,|AGT/AAT(S559N)
chr1	205759658	G	T	Intron:Itgal:NM_001033998
chr1	205760010	C	T	Intron:Itgal:NM_001033998
chr1	205760100	T	C	Intron:Itgal:NM_001033998
chr1	205761903	A	G	Intron:Itgal:NM_001033998
chr1	205762148	T	C	Intron:Itgal:NM_001033998
chr1	205762369	G	A	Intron:Itgal:NM_001033998
chr1	205762573	A	G	syn(NearSS_4):Itgal:NM_001033998|+,3,609,205762571..205762573,|TCA/TCG(S609S)
chr1	205763489	G	A	Intron:Itgal:NM_001033998
chr1	205763729	C	T	Intron:Itgal:NM_001033998
chr1	205763922	T	A	Intron:Itgal:NM_001033998
chr1	205764543	G	A	Intron:Itgal:NM_001033998
chr1	205765163	G	C	Intron:Itgal:NM_001033998
chr1	205765248	C	T	Intron:Itgal:NM_001033998
chr1	205765289	taa	tAaa	Intron:Itgal:NM_001033998
chr1	205765352	A	G	Intron:Itgal:NM_001033998
chr1	205765463	G	A	Intron:Itgal:NM_001033998
chr1	205765914	G	A	Intron:Itgal:NM_001033998
chr1	205769308	T	G	Intron:Itgal:NM_001033998
chr1	205770570	T	C	Intron:Itgal:NM_001033998
chr1	205770571	G	C	Intron:Itgal:NM_001033998
chr1	205773221	G	A	Intron:Itgal:NM_001033998
chr1	205774405	G	C	Intron:Itgal:NM_001033998
chr1	205774508	G	A	Intron:Itgal:NM_001033998
chr1	205774738	C	T	Intron:Itgal:NM_001033998
chr1	205774980	G	A	Intron:Itgal:NM_001033998
chr1	205775779	A	G	Intron:Itgal:NM_001033998
chr1	205776534	C	T	Intron:Itgal:NM_001033998
chr1	205777435	CTTtttttttttt	Cttttttttt	Intron:Itgal:NM_001033998
chr1	205777936	A	G	Intron:Itgal:NM_001033998
chr1	205778028	C	T	Intron:Itgal:NM_001033998
chr1	205779287	T	C	Intron:Itgal:NM_001033998
chr1	205779415	A	G	syn:Itgal:NM_001033998|+,3,1139,205779413..205779415,|GCA/GCG(A1139A)
chr1	205779527	A	G	3UTR:Itgal:NM_001033998
chr1	205779636	AGGT	AGGTTCATGGT	3UTR:Itgal:NM_001033998
chr1	205780818	tgggggg	tggggg	Down_537:Itgal:NM_001033998
chr1	205780843	gc	g	Down_562:Itgal:NM_001033998
chr1	205780926	C	T	Down_645:Itgal:NM_001033998
chr1	205780968	G	A	Down_687:Itgal:NM_001033998
chr1	205781266	G	A	Down_985:Itgal:NM_001033998
chr1	205781344	A	T	Intergenic
chr1	205784193	T	C	Intergenic
chr1	205784523	T	C	Intergenic
chr1	205786946	C	T	Intergenic
chr1	205787215	A	C	Intergenic
chr1	205787497	A	C	Intergenic
chr1	205789001	G	A	Intergenic
chr1	205790270	A	G	Intergenic
chr1	205793805	CTGTG	CTG	Intergenic
chr1	205794259	A	G	Intergenic
chr1	205794857	G	A	Intergenic
chr1	205795710	G	A	Intergenic
chr1	205795931	TTG	T	Intergenic
chr1	205796347	A	G	Intergenic
chr1	205796388	C	T	Intergenic
chr1	205796543	C	T	Intergenic
chr1	205796636	T	C	Intergenic
chr1	205796764	C	T	Intergenic
chr1	205796933	G	T	Intergenic
chr1	205797107	G	A	Intergenic
chr1	205797133	CAGAGAGAGAGAGAGAGA	CAGAGAGAGAGAGAGA	Intergenic
chr1	205797187	actct	act	Intergenic
chr1	205797687	C	A	Intergenic
chr1	205798941	C	T	Intergenic
chr1	205799333	A	G	Intergenic
chr1	205799349	A	G	Intergenic
chr1	205799470	G	A	Intergenic
chr1	205803069	C	T	Intergenic
chr1	205803102	TACAACA	TACA	Intergenic
chr1	205803117	G	C	Intergenic
chr1	205808103	C	A	Intergenic
chr1	205809314	C	T	Intergenic
chr1	205809614	T	C	Intergenic
chr1	205810099	T	C	Intergenic
chr1	205810566	T	A	Intergenic
chr1	205811463	T	C	Intergenic
chr1	205811885	G	T	Intergenic
chr1	205812530	atagtc	aTAGTCtagtc	Intergenic
chr1	205813609	C	T	Intergenic
chr1	205814252	G	A	Intergenic
chr1	205814277	C	T	Intergenic
chr1	205814327	C	G	Intergenic
chr1	205816556	T	A	Intergenic
chr1	205816755	T	C	Intergenic
chr1	205816877	A	G	Intergenic
chr1	205817556	tggggggggggg	tggggggg	Intergenic
chr1	205817637	A	T	Intergenic
chr1	205817642	G	A	Intergenic
chr1	205817832	G	A	Intergenic
chr1	205818305	G	A	Intergenic
chr1	205818335	T	C	Intergenic
chr1	205818475	T	C	Intergenic
chr1	205818840	G	A	Intergenic
chr1	205818844	A	G	Intergenic
chr1	205818900	A	G	Intergenic
chr1	205818957	A	G	Intergenic
chr1	205819037	C	T	Intergenic
chr1	205819495	G	A	Intergenic
chr1	205819922	A	C	Intergenic
chr1	205819929	T	C	Intergenic
chr1	205819952	G	A	Intergenic
chr1	205819969	C	A	Intergenic
chr1	205820341	T	C	Intergenic
chr1	205821562	T	C	Intergenic
chr1	205821788	G	T	Intergenic
chr1	205822339	C	A	Intergenic
chr1	205822947	A	G	Intergenic
chr1	205823091	T	C	Intergenic
chr1	205824592	T	C	Intergenic
chr1	205824609	AGAGGCCTCTGTGTGACGAGGCCTCTGTGTGCTGAGGCCTCTGTG	AGAGGCCTCTGTGTGATGAGGCCTCTGTGTGACGAGGCCTCTGTGTGCTGAGGCCTCTGTG	Intergenic
chr1	205824672	TGGG	TGG	Intergenic
chr1	205826228	G	C	Intergenic
chr1	205826476	C	T	Intergenic
chr1	205826490	G	A	Intergenic
chr1	205826748	G	A	Intergenic
chr1	205827067	T	C	Intergenic
chr1	205827240	A	G	Intergenic
chr1	205827292	A	C	Intergenic
chr1	205828967	T	G	Intergenic
chr1	205828979	C	T	Intergenic
chr1	205829235	G	A	Intergenic
chr1	205829255	T	C	Intergenic
chr1	205829851	A	C	Intergenic
chr1	205830118	C	G	Intergenic
chr1	205830456	A	T	Intergenic
chr1	205830463	A	C	Intergenic
chr1	205830692	A	G	Intergenic
chr1	205830794	C	T	Intergenic
chr1	205830800	CAAA	CTAGTTGAGAAA	Intergenic
chr1	205830946	G	T	Intergenic
chr1	205831039	A	G	Intergenic
chr1	205831779	C	T	Intergenic
chr1	205832129	C	A	Intergenic
chr1	205833464	G	A	Intergenic
chr1	205833762	A	G	Intergenic
chr1	205834424	T	G	Intergenic
chr1	205834626	G	C	Intergenic
chr1	205835244	G	A	Intergenic
chr1	205835324	T	C	Intergenic
chr1	205835465	G	A	Intergenic
chr1	205835498	G	A	Intergenic
chr1	205836357	G	A	Intergenic
chr1	205837158	C	A	Intergenic
chr1	205837181	G	A	Intergenic
chr1	205837202	C	T	Intergenic
chr1	205838701	G	A	Intergenic
chr1	205839032	C	T	Intergenic
chr1	205841493	G	T	Intergenic
chr1	205842630	T	C	Intergenic
chr1	205843440	G	A	Intergenic
chr1	205843481	ctttttt	cttttt	Intergenic
chr1	205843583	A	T	Intergenic
chr1	205843601	T	C	Intergenic
chr1	205843915	A	T	Intergenic
chr1	205844147	T	C	Intergenic
chr1	205844905	A	C	Intergenic
chr1	205844923	C	T	Intergenic
chr1	205844956	A	G	Intergenic
chr1	205844973	C	G	Intergenic
chr1	205845150	T	G	Intergenic
chr1	205845311	A	G	Intergenic
chr1	205845377	G	A	Intergenic
chr1	205846719	C	T	Intergenic
chr1	205846774	C	T	Intergenic
chr1	205846861	G	T	Intergenic
chr1	205846894	T	A	Intergenic
chr1	205846897	C	T	Intergenic
chr1	205847548	T	C	Intergenic
chr1	205847913	A	C	Intergenic
chr1	205848043	C	T	Intergenic
chr1	205849433	G	A	Intergenic
chr1	205850436	A	C	Intergenic
chr1	205851089	A	G	Intergenic
chr1	205851096	T	A	Intergenic
chr1	205851471	A	G	Intergenic
chr1	205851613	gtt	gt	Intergenic
chr1	205852031	tgacga	tGACGACgacga	Intergenic
chr1	205852075	C	T	Intergenic
chr1	205852077	G	A	Intergenic
chr1	205852131	G	A	Intergenic
chr1	205852480	A	C	Intergenic
chr1	205852927	A	T	Intergenic
chr1	205853152	A	G	Intergenic
chr1	205853730	A	C	Intergenic
chr1	205854786	T	A	Intergenic
chr1	205855054	A	G	Intergenic
chr1	205855291	T	C	Intergenic
chr1	205856367	A	C	Intergenic
chr1	205856438	C	T	Intergenic
chr1	205856656	C	T	Intergenic
chr1	205856775	A	C	Intergenic
chr1	205856996	C	T	Intergenic
chr1	205857105	G	C	Intergenic
chr1	205857268	ta	t	Intergenic
chr1	205857750	c	cTAG	Intergenic
chr1	205857969	T	C	Intergenic
chr1	205857975	G	C	Intergenic
chr1	205858142	C	T	Intergenic
chr1	205859469	T	C	Intergenic
chr1	205859749	A	ATT	Intergenic
chr1	205859784	tacacacacacacacac	tACacacacacacacacac	Intergenic
chr1	205859831	G	A	Intergenic
chr1	205860123	catacata	ca	Intergenic
chr1	205860299	G	A	Intergenic
chr1	205862083	A	G	Intergenic
chr1	205862187	C	T	Intergenic
chr1	205864532	G	T	Intergenic
chr1	205865067	C	T	Intergenic
chr1	205867198	G	C	Intergenic
chr1	205869072	C	T	Intergenic
chr1	205869073	A	G	Intergenic
chr1	205870202	G	A	Intergenic
chr1	205871109	T	C	Intergenic
chr1	205872272	T	C	Intergenic
chr1	205872319	G	C	Intergenic
chr1	205872760	G	A	Intergenic
chr1	205872998	C	T	Intergenic
chr1	205874169	A	C	Intergenic
chr1	205876400	G	A	Intergenic
chr1	205876531	T	G	Intergenic
chr1	205877838	TTAAGTGAT	TT	Intergenic
chr1	205878110	G	T	Intergenic
chr1	205878790	agtcaacacaggt	agt	Intergenic
chr1	205879182	G	A	Intergenic
chr1	205880084	C	T	Intergenic
chr1	205880346	C	T	Intergenic
chr1	205880475	A	G	Intergenic
chr1	205882994	G	A	Intergenic
chr1	205883591	A	G	Intergenic
chr1	205889677	A	G	Intergenic
chr1	205892562	T	C	3UTR:Zfp689:NM_173330
chr1	205894452	A	G	Intron:Zfp689:NM_173330
chr1	205896310	A	T	Intron:Zfp689:NM_173330
chr1	205900004	A	C	Intergenic
chr1	205901012	G	A	Intergenic
chr1	205908252	gtt	gt	Intergenic
chr1	205930416	C	T	Intergenic
chr1	205931009	C	T	Intergenic
chr1	205931569	A	G	Intergenic
chr1	205931907	G	A	Intergenic
chr1	205933575	TGG	TGGG	Intergenic
chr1	205934239	A	C	Intergenic
chr1	205934704	A	G	Intergenic
chr1	205936755	G	A	Intergenic
chr1	205938361	Ggtgtgtgtgtgtgtgtgtg	Ggtgtgtgtgtgtgtgtg	Intergenic
chr1	205940085	C	G	Intergenic
chr1	205943178	C	T	Intergenic
chr1	205950117	G	A	Intergenic
chr1	205951073	T	C	Intergenic
chr1	205953789	G	A	Intergenic
chr1	205956826	ttctctct	ttct	Intergenic
chr1	205958312	A	G	Intergenic
chr1	205958354	T	C	Intergenic
chr1	205962491	A	G	Intergenic
chr1	205963919	T	C	Intergenic
chr1	205966908	G	A	Intergenic
chr1	205969956	G	T	Intergenic
chr1	205980247	G	T	Intergenic
chr1	205982130	C	T	Intergenic
chr1	206000254	T	C	Intergenic
chr1	206006316	C	T	Intergenic
chr1	206006470	ACTATAGTTTCTA	ACTA	Intergenic
chr1	206007330	G	T	Intergenic
chr1	206008381	A	G	Intergenic
chr1	206009701	A	G	Intergenic
chr1	206017647	CAGT	CAGTAAGAATGTAAGT	Intergenic
chr1	206017731	T	C	Intergenic
chr1	206019629	T	A	Intergenic
chr1	206020873	T	C	Intergenic
chr1	206024025	TCCC	TCC	Intergenic
chr1	206025525	G	T	Intergenic
chr1	206025888	C	T	Intergenic
chr1	206057740	A	G	Intron:LOC691909:NM_001134694
chr1	206061106	G	A	Intron:Rnf40:NM_153471
chr1	206062824	G	A	syn:Rnf40:NM_153471|+,3,269,206062822..206062824,|ACG/ACA(T269T)
chr1	206064801	G	A	Intron:Rnf40:NM_153471
chr1	206066976	actcct	act	Intron:Rnf40:NM_153471
chr1	206069151	G	A	Intron:Rnf40:NM_153471
chr1	206072403	G	A	syn:Rnf40:NM_153471|+,3,938,206072401..206072403,|GAG/GAA(E938E)
chr1	206072659	T	C	Intron:Rnf40:NM_153471
chr1	206073732	C	T	Intron:Rnf40:NM_153471
chr1	206074244	C	T	Intron:Rnf40:NM_153471
chr1	206076709	ACC	ACCC	Intergenic
chr1	206077899	G	A	Down_695:Zfp629:NM_001107551
chr1	206077978	G	A	Down_616:Zfp629:NM_001107551
chr1	206079876	TC	T	3UTR:Zfp629:NM_001107551
chr1	206079910	C	A	3UTR:Zfp629:NM_001107551
chr1	206079985	C	G	3UTR:Zfp629:NM_001107551
chr1	206082894	A	G	syn:Zfp629:NM_001107551|-,3,430,206082894..206082896,|TGT/TGC(C430C)
chr1	206083858	T	G	missense:Zfp629:NM_001107551|-,2,109,206083857..206083859,|GAG/GCG(E109A)
chr1	206089118	C	T	Intergenic
chr1	206091735	A	G	Intergenic
chr1	206092034	G	C	Intergenic
chr1	206093234	A	T	Intergenic
chr1	206096943	A	G	Intergenic
chr1	206098714	G	A	Intergenic
chr1	206099765	A	T	Intergenic
chr1	206100821	G	T	Intergenic
chr1	206101394	C	A	Intergenic
chr1	206102197	A	G	Intergenic
chr1	206105636	G	A	Intergenic
chr1	206106432	G	A	Intergenic
chr1	206108082	A	G	Intergenic
chr1	206108143	C	T	Intergenic
chr1	206109645	G	A	Intergenic
chr1	206111569	T	C	Intergenic
chr1	206111832	C	T	Intergenic
chr1	206112223	G	A	Intergenic
chr1	206113508	C	T	Intergenic
chr1	206115655	A	G	Intergenic
chr1	206119768	G	C	Intergenic
chr1	206121175	T	C	Intergenic
chr1	206121784	C	T	Intergenic
chr1	206122226	cctccctccctctcttctc	cctc	Intergenic
chr1	206122502	C	T	Intergenic
chr1	206122738	C	T	Intergenic
chr1	206122960	T	C	Intergenic
chr1	206122961	G	A	Intergenic
chr1	206123581	G	C	Intergenic
chr1	206123722	A	G	Intergenic
chr1	206124725	C	T	Intergenic
chr1	206125066	T	C	Intergenic
chr1	206125307	T	A	Intergenic
chr1	206125357	G	T	Intergenic
chr1	206125493	A	G	Intergenic
chr1	206126122	C	G	Intergenic
chr1	206126123	C	T	Intergenic
chr1	206126129	G	T	Intergenic
chr1	206126546	gacacacacacacacac	gACacacacacacacacac	Intergenic
chr1	206129035	T	A	Intergenic
chr1	206130636	G	A	Intergenic
chr1	206132203	T	C	Intergenic
chr1	206132898	T	C	Intergenic
chr1	206132962	G	A	Intergenic
chr1	206133245	T	A	Intergenic
chr1	206135309	G	A	Intergenic
chr1	206135511	A	G	Intergenic
chr1	206136057	C	A	Intergenic
chr1	206136496	T	C	Intergenic
chr1	206136663	G	A	Intergenic
chr1	206136910	A	G	Intergenic
chr1	206136994	C	T	Intergenic
chr1	206137207	G	A	Intergenic
chr1	206137288	G	A	Intergenic
chr1	206138431	T	C	Intergenic
chr1	206138667	G	A	Intergenic
chr1	206139466	C	T	Intergenic
chr1	206139564	T	C	Intergenic
chr1	206140123	A	G	Intergenic
chr1	206140824	T	C	Intergenic
chr1	206142177	G	A	Intergenic
chr1	206142312	C	T	Intergenic
chr1	206142457	A	G	Intergenic
chr1	206143509	T	C	Intergenic
chr1	206144631	C	A	Intergenic
chr1	206144954	A	G	Intergenic
chr1	206145354	C	T	Intergenic
chr1	206146320	G	T	Intergenic
chr1	206146793	A	G	Intergenic
chr1	206147635	T	G	Intergenic
chr1	206147775	T	C	Intergenic
chr1	206150397	G	A	Intergenic
chr1	206150802	A	G	Intergenic
chr1	206151815	T	C	Intergenic
chr1	206155491	G	A	Intergenic
chr1	206156321	T	C	Intergenic
chr1	206156502	A	G	Intergenic
[truncated: 1,004 more rows]
