# Supplementary material for: A Spontaneous Missense Mutation in Branched Chain Keto Acid Dehydrogenase Kinase in the Rat Affects Both the Central and Peripheral Nervous Systems
Source: PLoS One. 2016 Jul 29;11(7):e0160447. doi: 10.1371/journal.pone.0160447 (PMC4966912; doi:10.1371/journal.pone.0160447)
Supplement: S2 Table — (XLSX) [file pone.0160447.s002.xlsx]

## Sheet: Sheet1
Table: Putative functional variants (and their possible consequences) present in the frogleg interval
Chromosome	Position	Ref	variant	Functional Locus	Gene Symbol	Transcript	Codon Change	A-A Substitution		SNP ID	Provean Score	Prediction	Notes
chr1	173792833	aaaataaa	aaaa	Up_617	Olr40	NM_001000127
chr1	195234686	tg	tCg	Up_176	Tmc5	NM_001012216
chr1	195656738	AGGGGGG	AGGGGG	Up_712	Gprc5b	NM_001106304
chr1	196999845	TGGG	TGG	Up_310	Abca15	NM_001106293
chr1	201819702	G	A	Up_934	Nupr1	NM_053611
chr1	204017406	G	A	missense	Gtf3c1	NM_133541	CGT/TGT	R2127C
chr1	204019298	T	C	missense	Gtf3c1	NM_133541	AAC/AGC	N1955S		rs105984161	-0.228	Neutral
chr1	204020054	T	C	missense	Gtf3c1	NM_133541	ACA/GCA	T1898A		rs198509438	0.521	Neutral
chr1	204022791	A	C	missense	Gtf3c1	NM_133541	GAT/GAG	D1609E		rs106419105	-0.047	Neutral	common in Wistar
chr1	204023717	C	A	NearSS_4	Gtf3c1	NM_133541
chr1	204111876	A	C	Up_995	LOC361646	NM_001134574
chr1	204112219	A	G	Up_652	LOC361646	NM_001134574
chr1	204112711	C	T	Up_160	LOC361646	NM_001134574
chr1	204226033	G	A	missense	LOC361646	NM_001134574	AGC/AAC	S740N		rs106259615
chr1	204783138	A	G	Up_475	Nfatc2ip	NM_001007692
chr1	204783309	C	T	Up_646	Nfatc2ip	NM_001007692
chr1	204783456	C	A	Up_793	Nfatc2ip	NM_001007692
chr1	204819190	T	A	Up_874	Rabep2	NM_030585
chr1	204819277	A	G	Up_787	Rabep2	NM_030585
chr1	204819553	A	G	Up_511	Rabep2	NM_030585
chr1	204819796	A	G	Up_268	Rabep2	NM_030585
chr1	204828754	T	C	NearSS_5	Rabep2	NM_030585
chr1	204830509	T	C	missense	Rabep2	NM_030585	ATC/ACC	I336T
chr1	204866361	A	G	Up_468	Sh2b1	NM_134456
chr1	204882019	G	C	Up_323	Tufm	NM_001106295
chr1	204885948	CTGTGT	CTGT	3UTR(NearSS_2)	Tufm	NM_001106295
chr1	204962224	T	C	Up_863	Eif3c	NM_001100662
chr1	205189634	C	T	Up_759	Ypel3	NM_001135698
chr1	205209643	T	C	missense	Aldoa	NM_001271536	ATG/GTG	M165V		rs8160964	-1.006	Neutral
chr1	205428878	CGGG	CGG	Up_24	Mvp	NM_022715
chr1	205477864	C	T	Up_527	Zg16	NM_134409
chr1	205518139	C	T	Up_944	LOC308990	NM_001025001
chr1	205518771	A	G	Up_312	LOC308990	NM_001025001
chr1	205633832	AGCCGTCGC	AGC	Up_664	Cd2bp2	NM_001106297
chr1	205648914	C	T	Up_652	Mylpf	NM_012605
chr1	205649139	C	G	Up_427	Mylpf	NM_012605
chr1	205649331	G	A	Up_235	Mylpf	NM_012605
chr1	205653639	C	T	NearSS_6	Sep1	NM_001012460
chr1	205653746	G	A	NearSS_5	Sep1	NM_001012460
chr1	205713847	T	C	missense	Sephs2	NM_001079889	AGC/GGC	S306G		rs198445122	-0.407	Neutral
chr1	205715351	T	G	Up_315	Sephs2	NM_001079889
chr1	205741495	agttg	ag	Up_874	Itgal	NM_001033998
chr1	205742306	T	G	Up_63	Itgal	NM_001033998
chr1	205745409	G	A	missense	Itgal	NM_001033998	AGC/AAC	S66N
chr1	205758876	G	A	missense	Itgal	NM_001033998	AGT/AAT	S559N		rs106908960
chr1	206083858	T	G	missense	Zfp629	NM_001107551	GAG/GCG	E109A			-0.959	Neutral
chr1	206183035	tcattcattcattcattcattcattcatacattcattcattcattcattcattcat	tcattcattcattcattcattcattcat	Up_279	Bcl7c	NM_001106298
chr1	206201159	G	A	Up_163	Ctf2	NM_001135800
chr1	206218884	A	G	Up_537	Fbxl19	NM_001107552
chr1	206219229	G	T	Up_192	Fbxl19	NM_001107552
chr1	206239531	T	C	Up_256	Orai3	NM_001014024
chr1	206335069	C	T	missense	Zfp668	NM_001107553	GGA/GAA	G421E
chr1	206343620	T	A	Up_461	Zfp668	NM_001107553
chr1	206343886	G	C	Up_727	Zfp668	NM_001107553
chr1	206358970	T	C	Up_87	Prss53	NM_001109156
chr1	206358978	C	T	Up_95	Prss53	NM_001109156
chr1	206358994	TAAA	TAAAA	Up_111	Prss53	NM_001109156
chr1	206359176	A	G	Up_293	Prss53	NM_001109156
chr1	206359417	C	T	Up_534	Prss53	NM_001109156
chr1	206359669	C	T	Up_786	Prss53	NM_001109156
chr1	206363940	A	C	Up_39	Vkorc1	NM_203335
chr1	206364559	G	C	Up_658	Vkorc1	NM_203335
chr1	206373480	T	C	Up_741	Bckdk	NM_019244
chr1	206373528	C	A	Up_693	Bckdk	NM_019244
chr1	206378453	G	A	missense	Bckdk	NM_019244	GGG/GAG	G369E			-7.477	Deleterious
chr1	206403128	T	C	missense	Prss36	NM_001011560	GAG/GGG	E697G		rs197782969	0.136	Neutral
chr1	206416462	C	T	NearSS_4	Prss36	NM_001011560
chr1	206417786	G	A	NearSS_3	Prss36	NM_001011560
chr1	206418990	T	C	Up_847	Prss36	NM_001011560
chr1	206435079	G	T	Up_473	Fus	NM_001012137
chr1	206461989	T	C	Up_73	Pycard	NM_172322
chr1	206461990	C	T	Up_74	Pycard	NM_172322
chr1	206462004	C	T	Up_88	Pycard	NM_172322
chr1	206462059	T	C	Up_143	Pycard	NM_172322
chr1	206462060	C	T	Up_144	Pycard	NM_172322
chr1	206462224	T	G	Up_308	Pycard	NM_172322
chr1	206471912	T	C	Up_984	Trim72	NM_001077675
chr1	206472049	G	A	Up_847	Trim72	NM_001077675
chr1	206472400	G	T	Up_496	Trim72	NM_001077675
chr1	206473556	A	C	missense	Trim72	NM_001077675	GAC/GCC	D47A		rs107522690			common in Wistar
chr1	206522115	C	G	Up_774	Itgam	NM_012711
chr1	206522255	C	T	Up_634	Itgam	NM_012711
chr1	206522458	G	A	Up_431	Itgam	NM_012711
chr1	206522841	A	G	Up_48	Itgam	NM_012711
chr1	206522901	T	G	missense	Itgam	NM_012711	TTT/GTT	F5V
chr1	206522911	T	C	missense	Itgam	NM_012711	GTG/GCG	V8A
chr1	206522925	T	C	NearSS_9	Itgam	NM_012711
chr1	206538215	C	T	NearSS_7	Itgam	NM_012711
chr1	206541963	T	C	syn(NearSS_1)	Itgam	NM_012711
chr1	206650803	G	A	missense	Itgad	NM_031691	GTG/ATG	V237M
chr1	206668089	G	A	missense	Itgad	NM_031691	GGC/GAC	G1033D
chr1	207159465	T	C	NearSS_6	Inpp5f	NM_001107554
chr1	207162632	G	C	missense	Inpp5f	NM_001107554	TTG/TTC	L1025F			-0.052	Neutral
chr1	207170755	G	A	NearSS_10	RGD1306730	NM_001039608
chr1	207252517	G	A	NearSS_8	Sec23ip	NM_001134859
chr1	208269687	G	T	missense	Tacc2	NM_001004415	TGC/TTC	C1827F			-0.589	Neutral
chr1	208269687	G	T	missense	Tacc2	NM_001004418	TGC/TTC	C122F			-0.74	Neutral
chr1	208367980	GAA	GA	Up_908	Btbd16	NM_001017464
