# Supplementary material for: A Spontaneous Missense Mutation in Branched Chain Keto Acid Dehydrogenase Kinase in the Rat Affects Both the Central and Peripheral Nervous Systems
Source: PLoS One. 2016 Jul 29;11(7):e0160447. doi: 10.1371/journal.pone.0160447 (PMC4966912; doi:10.1371/journal.pone.0160447)
Supplement: S3 Table — Animals in group 1 are from a single litter 6 weeks old. The animals in Group 2 are from a litter 8 weeks old. The genotype of each animal is indicated at the top (WT = wild type; FL = frogleg; HET = heterozygote for frogleg). Data for branched-chain amino acids is highlighted (yellow for WT and HET; green for FL). (XLSX) [file pone.0160447.s003.xlsx]

## Sheet: Sheet1
Supplemental Table 1
Rat Plasma Group 1	WT	HET	HET	HET	HET	WT	HET	FL	FL
Amino Acid
Taurine	170	125	171	226	150	152	145	303	167
Aspartic acid	17	16	15	20	16	18	16	26	23
Hydroxyproline	0	13	13	28	30	28	21	13	9
Threonine	239	310	251	219	235	250	236	303	232
Serine	198	243	219	197	231	242	210	193	170
Asparagine	36	44	40	45	44	52	48	41	33
Glutamate	67	62	62	89	70	72	71	79	70
Glutamine	418	471	462	481	485	505	447	553	469
Alpha-aminoadipic acid	0	0	0	0	0	0	0	0	0
Proline	137	124	138	188	164	158	165	126	216
Glycine	150	168	187	157	191	209	174	220	167
Alanine	416	570	513	515	498	531	519	536	574
Citrulline	56	74	73	54	65	63	70	82	59
Alpha-amino-n-butyrate	0	0	0	0	0	0	0	0	0
Valine	130	123	123	127	131	154	136	46	47
Cystine	22	22	22	19	22	19	23	21	17
Methionine	38	36	42	42	45	47	41	42	43
Cystathionine	0	0	0	0	0	0	0	0	0
Isoleucine	60	53	54	50	52	64	62	9	16
Leucine	127	96	98	128	114	137	123	25	41
Tyrosine	52	82	58	86	104	95	88	100	90
Phenylalanine	45	39	45	52	58	60	56	58	53
Homocystine	0	0	0	0	0	0	0	0	0
Ornithine	30	39	38	43	59	53	47	44	41
Lysine	356	385	360	267	314	367	306	349	281
1-Methylhistidine	5	5	5	8	11	9	10	4	2
Histidine	52	55	60	49	53	51	47	64	59
Arginine	115	140	135	118	142	156	145	135	103
Rat Plasma Group 2
	WT	HET	HET	HET	HET	WT	HET	FL	FL	FL
Amino Acid
Taurine	112	111	131	97	100	178	114	110	153	136
Aspartic acid	14	16	18	16	14	14	18	18	25	17
Hydroxyproline	24	36	32	30	25	30	36	19	26	0
Threonine	206	158	242	158	158	187	82	156	134	212
Serine	186	185	204	187	207	192	203	116	161	152
Asparagine	58	33	46	40	38	44	42	33	42	30
Glutamate	85	72	74	63	74	67	67	63	55	71
Glutamine	528	533	511	540	516	534	526	398	477	475
Alpha-aminoadipic acid	0	0	0	0	0	0	0	0	0	0
Proline	173	188	268	264	260	191	206	232	226	154
Glycine	165	203	198	187	225	197	207	131	177	154
Alanine	503	454	625	570	484	598	476	436	409	575
Citrulline	64	84	96	99	92	60	85	77	71	56
Alpha-amino-n-butyrate	6	13	6	7	8	8	9	0	0	5
Valine	123	90	122	117	92	122	79	38	27	37
Cystine	14	12	17	13	13	13	13	13	12	13
Methionine	52	38	52	49	42	37	38	41	40	39
Cystathionine	0	0	0	0	0	0	0	0	0	0
Isoleucine	51	40	52	48	37	53	39	12	9	8
Leucine	143	95	122	118	106	120	107	40	24	21
Tyrosine	88	75	92	98	85	74	109	84	92	107
Phenylalanine	48	37	44	42	41	44	35	51	41	47
Homocystine	0	0	0	0	0	0	0	0	0	0
Ornithine	54	50	45	50	42	45	52	50	49	54
Lysine	267	286	342	337	327	279	130	195	204	259
1-Methylhistidine	7	0	0	0	0	7	0	0	0	3
Histidine	51	56	53	53	60	50	53	52	50	59
Arginine	121	98	138	136	121	109	100	56	78	86
